# Supplementary material for: Tomato Roots Exhibit Development‐Specific Responses to Bacterial‐Derived Peptides
Source: Plant Cell Environ. 2025 Sep 5;48(12):8771–87. doi: 10.1111/pce.70164 (PMC12586909; doi:10.1111/pce.70164)
Supplement: Supplementary file 2 — Table S1: Primers and Constructs used in this study. [file PCE-48-8771-s003.xlsx]

## Sheet: README
Supplemental Table 1: Constructs and Primers Used in this Study
File Overview:	This file includes two main sheets, Primers and Constructs, with key details of primers and constructs used in this study
Primers Sheet
Column Name	Description
Name	Unique identifier for each primer.
Sequence	DNA sequence of the primer in the 5' to 3' direction.
Notes	Additional information about the primer, such as modifications or usage conditions
Reference	Reference information for previously designed primers.
Constructs Sheet
Column Name	Description
Construct Name	Unique name or identifier for each construct.
Description	Brief description of the construct, including details about the insert gene/sequence and vector backbone.
Reference	Citation or reference for the construct.
Use	Purpose of the construct within the study.

## Sheet: primers
Name	Sequence	Notes	Reference
RBOHB-CRISPR-F	CAAAGTTGAACGCCTAATTGTAGAAGAG	Screen first exon of RHOBH for mutation	This study
RBOHB-CRISPR-R	CCACTTCTGAGTTCTGCTTG	Screen first exon of RHOBH for mutation	This study
LeSERK3AqPCR-1407-R	ACCAGTAGATAAATATTCAGGGGCA	qPCR for VIGS confirmation of SERK3A	Mantelin et al. 2011
nSlSERK3BqPCR-For	CCATGCTCACCATCCTCAC	qPCR for VIGS confirmation of SERK3B	Mantelin et al. 2011
nSlSERK3BqPCR-Rev	TGTGCTGCTGGAAGAATAGC	qPCR for VIGS confirmation of SERK3B	Mantelin et al. 2011
NbSERK1-qPCR-For	TTTTGGGTATGGGATCATGCTTTTG	qPCR for VIGS confirmation of SERK1	Mantelin et al. 2011
NbSERK1-qPCR-Rev	GCATTTCCAGTTTCTTCTCTTTCAGG	qPCR for VIGS confirmation of SERK1	Mantelin et al. 2011

## Sheet: constructs
Construct Name	Description	Reference	Use
pTRV2-EC1	empty pTRV2 control	del Pozo et al (2004) EMBO J	VIGS
pTRV2-SlSERK3A	to silence SERK3A in tomato	Peng and Kaloshian (2014) PLOS One	VIGS
pTRV2-SlSERK3B	to silence SERK3B in tomato	Peng and Kaloshian (2014) PLOS One	VIGS
pTRV2-SlSERK3A/3B	to silence SERK3A and SERK3B in tomato	Peng and Kaloshian (2014) PLOS One	VIGS
pTRV2-NbSERK1	to silence SERK1 in tomato	Mantelin et al (2011) The Plant Journal	VIGS
pTRV1	TRV RNA silencing construct	Liu et al (2002) The Plant Journal	VIGS
