# Supplementary material for: Tomato Roots Exhibit Development‐Specific Responses to Bacterial‐Derived Peptides
Source: Plant Cell Environ. 2025 Sep 5;48(12):8771–87. doi: 10.1111/pce.70164 (PMC12586909; doi:10.1111/pce.70164)
Supplement: Supplementary file 3 — Table S2: GO Biological Function categories represented by genes upregulated in response to MAMP treatments in tomato roots. [file PCE-48-8771-s002.xlsx]

## Sheet: README
Supplemental Table 2: GO Biological Processes categories represented by genes upregulated in response to MAMP treatments in tomato roots.
File Overview
This supplemental table contains results from the GO Biological Factor analysis on ED and WR samples. Each sheet represents a specific sample type, treatment, and gene expression direction. Data includes GO pathways, fold enrichment values, and associated genes.
GO_BP_LD_mock_flg22_UP	GO analysis for LD samples treated with flg22, showing upregulated pathways.
GO_BP_LD_mock_flg22_DOWN	GO analysis for LD samples treated with flg22, showing downregulated pathways.
GO_BP_LD_mock_flgII28_UP	GO analysis for LD samples treated with flgII28, showing upregulated pathways.
GO_BP_LD_mock_flgII28_DOWN	GO analysis for LD samples treated with flgII28, showing downregulated pathways.
GO_BP_ED_mock_flg22_UP	GO analysis for ED samples treated with flg22, showing upregulated pathways.
GO_BP_ED_mock_flg22_DOWN	GO analysis for ED samples treated with flg22, showing downregulated pathways.
GO_BP_ED_mock_flgII28_UP	GO analysis for ED samples treated with flgII28, showing upregulated pathways.
GO_BP_ED_mock_flgII28_DOWN	GO analysis for ED samples treated with flgII28, showing downregulated pathways.
GO_BP_WR_mock_flg22_UP	GO analysis for WR samples treated with flg22, showing upregulated pathways.
GO_BP_WR_mock_flg22_DOWN	GO analysis for WR samples treated with flg22, showing downregulated pathways.
GO_BP_WR_mock_flgII28_UP	GO analysis for WR samples treated with flgII28, showing upregulated pathways.
GO_BP_WR_mock_flgII28_DOWN	GO analysis for WR samples treated with flgII28, showing downregulated pathways.
GO_BP_ED_mock_flgII28_only_UP	GO analysis for upregulated genes found only in flgII-28 treated ED samples and not flg22 treated samples
GO_BP_ED_mock_flgII28_only_DOWN	GO analysis for downregulated genes found only in flgII-28 treated ED samples and not flg22 treated samples
Column Name	Description
Pathway Genes	Lists the genes associated with each GO pathway.
Fold Enrichment	Fold enrichment value indicating pathway overrepresentation in the sample compared to a reference set.
Pathway	GO Biological Function associated term
URL	Link to the GO database page for additional pathway details.
Genes	Specific genes within the pathway identified in the analysis.

## Sheet: GO_BP_LD_mock_flg22_UP
Enrichment FDR	nGenes	Pathway Genes	Fold Enrichment	Pathway	URL	Genes
4.14575e-05	13	64	5.45506	GO:0009072 aromatic amino acid family metabolic proc.	http://amigo.geneontology.org/amigo/term/GO:0009072	SOLYC02G080620.3 SOLYC04G049360.3 SOLYC04G051860.3 SOLYC06G074530.1 SOLYC11G066890.1 SOLYC12G014100.2 SOLYC01G091190.3 SOLYC04G054710.3 SOLYC04G074480.3 SOLYC05G056170.3 SOLYC06G050630.3 SOLYC09G014900.3 SOLYC10G086180.2
1.04472e-06	18	89	5.43149	GO:0046395 carboxylic acid catabolic proc.	http://amigo.geneontology.org/amigo/term/GO:0046395	SOLYC01G080170.3 SOLYC01G094550.3 SOLYC02G089630.3 SOLYC04G009960.3 SOLYC04G025530.3 SOLYC04G054890.3 SOLYC04G063350.3 SOLYC04G078460.3 SOLYC05G053810.3 SOLYC05G056480.3 SOLYC06G053670.1 SOLYC09G008670.3 SOLYC12G011160.2 SOLYC12G014100.2 SOLYC01G098910.3 SOLYC05G056170.3 SOLYC10G085200.2 SOLYC10G086180.2
8.23454e-07	19	97	5.26039	GO:0016054 organic acid catabolic proc.	http://amigo.geneontology.org/amigo/term/GO:0016054	SOLYC01G080170.3 SOLYC01G094550.3 SOLYC02G089630.3 SOLYC04G009960.3 SOLYC04G025530.3 SOLYC04G054890.3 SOLYC04G063350.3 SOLYC04G078460.3 SOLYC05G053810.3 SOLYC05G056480.3 SOLYC06G053670.1 SOLYC07G061730.3 SOLYC09G008670.3 SOLYC12G011160.2 SOLYC12G014100.2 SOLYC01G098910.3 SOLYC05G056170.3 SOLYC10G085200.2 SOLYC10G086180.2
1.68492e-08	32	214	4.0158	GO:1901605 alpha-amino acid metabolic proc.	http://amigo.geneontology.org/amigo/term/GO:1901605	SOLYC01G080170.3 SOLYC02G080620.3 SOLYC02G089630.3 SOLYC03G098300.1 SOLYC04G009960.3 SOLYC04G025530.3 SOLYC04G078460.3 SOLYC05G053810.3 SOLYC06G074530.1 SOLYC07G017610.3 SOLYC08G006730.1 SOLYC08G068690.1 SOLYC08G068710.1 SOLYC08G068720.1 SOLYC08G068730.1 SOLYC09G008670.3 SOLYC09G082060.3 SOLYC10G012370.3 SOLYC11G005620.1 SOLYC11G066890.1 SOLYC12G014100.2 SOLYC12G099930.2 SOLYC01G106060.3 SOLYC02G…
3.0939e-06	23	155	3.98504	GO:0044282 small molecule catabolic proc.	http://amigo.geneontology.org/amigo/term/GO:0044282	SOLYC01G080170.3 SOLYC01G094550.3 SOLYC02G089630.3 SOLYC04G009960.3 SOLYC04G025530.3 SOLYC04G054890.3 SOLYC04G063350.3 SOLYC04G078460.3 SOLYC05G053810.3 SOLYC05G056480.3 SOLYC06G005490.3 SOLYC06G053670.1 SOLYC07G061730.3 SOLYC09G008670.3 SOLYC09G009690.3 SOLYC12G011160.2 SOLYC12G014100.2 SOLYC12G096630.2 SOLYC01G098910.3 SOLYC05G056170.3 SOLYC10G085200.2 SOLYC10G086180.2 SOLYC12G013560.2
3.25446e-06	23	157	3.93427	GO:0071396 cellular response to lipid	http://amigo.geneontology.org/amigo/term/GO:0071396	SOLYC01G108400.3 SOLYC02G083850.3 SOLYC03G122190.3 SOLYC04G009800.3 SOLYC05G054380.2 SOLYC06G050500.2 SOLYC06G068930.2 SOLYC07G042170.3 SOLYC07G049530.3 SOLYC07G049550.3 SOLYC08G067290.3 SOLYC10G076660.2 SOLYC10G085000.2 SOLYC11G011030.2 SOLYC11G018610.2 SOLYC11G065660.2 SOLYC12G009220.2 SOLYC12G096960.2 SOLYC04G005610.3 SOLYC05G052520.3 SOLYC06G060230.3 SOLYC07G026650.3 SOLYC09G074320.3
1.51673e-06	28	212	3.54698	GO:1901701 cellular response to oxygen-containing compound	http://amigo.geneontology.org/amigo/term/GO:1901701	SOLYC01G108400.3 SOLYC02G083850.3 SOLYC03G122190.3 SOLYC04G009800.3 SOLYC05G053810.3 SOLYC05G054380.2 SOLYC06G050500.2 SOLYC06G068930.2 SOLYC07G042170.3 SOLYC07G049530.3 SOLYC07G049550.3 SOLYC08G067290.3 SOLYC10G076660.2 SOLYC10G085000.2 SOLYC11G011030.2 SOLYC11G018610.2 SOLYC11G065660.2 SOLYC12G009220.2 SOLYC12G096960.2 SOLYC01G005220.3 SOLYC01G095510.3 SOLYC02G071780.3 SOLYC02G077780.3 SOLYC04G…
1.68492e-08	42	351	3.2135	GO:0006520 cellular amino acid metabolic proc.	http://amigo.geneontology.org/amigo/term/GO:0006520	SOLYC01G080170.3 SOLYC02G080620.3 SOLYC02G089630.3 SOLYC03G098300.1 SOLYC04G009960.3 SOLYC04G025530.3 SOLYC04G049360.3 SOLYC04G051860.3 SOLYC04G054710.3 SOLYC04G063350.3 SOLYC04G078460.3 SOLYC05G053810.3 SOLYC05G056480.3 SOLYC06G074530.1 SOLYC07G017610.3 SOLYC07G043310.3 SOLYC08G006730.1 SOLYC08G068690.1 SOLYC08G068710.1 SOLYC08G068720.1 SOLYC08G068730.1 SOLYC09G008670.3 SOLYC09G082060.3 SOLYC10G…
1.61006e-05	28	247	3.04437	GO:0033993 response to lipid	http://amigo.geneontology.org/amigo/term/GO:0033993	SOLYC01G108400.3 SOLYC02G062390.3 SOLYC02G083850.3 SOLYC03G122190.3 SOLYC04G009800.3 SOLYC05G054380.2 SOLYC06G050500.2 SOLYC06G068930.2 SOLYC07G042170.3 SOLYC07G049530.3 SOLYC07G049550.3 SOLYC08G067290.3 SOLYC08G078340.3 SOLYC10G076660.2 SOLYC10G085000.2 SOLYC11G011030.2 SOLYC11G018610.2 SOLYC11G065660.2 SOLYC12G009220.2 SOLYC12G096960.2 SOLYC02G079230.3 SOLYC04G005610.3 SOLYC05G052520.3 SOLYC06G…
8.75206e-08	44	403	2.93214	GO:0071310 cellular response to organic substance	http://amigo.geneontology.org/amigo/term/GO:0071310	SOLYC01G006650.2 SOLYC01G098400.3 SOLYC01G108400.3 SOLYC02G083850.3 SOLYC03G122190.3 SOLYC04G009800.3 SOLYC04G056620.2 SOLYC05G015530.3 SOLYC05G053810.3 SOLYC05G054380.2 SOLYC06G050500.2 SOLYC06G068930.2 SOLYC07G042170.3 SOLYC07G049530.3 SOLYC07G049550.3 SOLYC08G067290.3 SOLYC10G076660.2 SOLYC10G085000.2 SOLYC11G011030.2 SOLYC11G018610.2 SOLYC11G065660.2 SOLYC12G009220.2 SOLYC12G010670.1 SOLYC12G…
1.68492e-08	52	499	2.79859	GO:0070887 cellular response to chemical stimulus	http://amigo.geneontology.org/amigo/term/GO:0070887	SOLYC01G006650.2 SOLYC01G098400.3 SOLYC01G108400.3 SOLYC02G083850.3 SOLYC03G122190.3 SOLYC04G009800.3 SOLYC04G056620.2 SOLYC05G015530.3 SOLYC05G053810.3 SOLYC05G054380.2 SOLYC06G005260.3 SOLYC06G050500.2 SOLYC06G068930.2 SOLYC07G042170.3 SOLYC07G049530.3 SOLYC07G049550.3 SOLYC08G067290.3 SOLYC10G076660.2 SOLYC10G085000.2 SOLYC11G011030.2 SOLYC11G018610.2 SOLYC11G065660.2 SOLYC12G009220.2 SOLYC12G…
2.57741e-05	31	299	2.78437	GO:0046394 carboxylic acid biosynthetic proc.	http://amigo.geneontology.org/amigo/term/GO:0046394	SOLYC01G091190.3 SOLYC02G080620.3 SOLYC04G009960.3 SOLYC04G049360.3 SOLYC05G053810.3 SOLYC06G074530.1 SOLYC07G017610.3 SOLYC07G043310.3 SOLYC09G007130.3 SOLYC09G008670.3 SOLYC09G082060.3 SOLYC10G012370.3 SOLYC11G005620.1 SOLYC11G066890.1 SOLYC12G099930.2 SOLYC01G105060.3 SOLYC03G122340.3 SOLYC04G051860.3 SOLYC04G074480.3 SOLYC05G056170.3 SOLYC06G050630.3 SOLYC06G065560.2 SOLYC07G049690.3 SOLYC07G…
7.57342e-06	35	338	2.78092	GO:0009755 hormone-mediated signaling pathway	http://amigo.geneontology.org/amigo/term/GO:0009755	SOLYC01G006650.2 SOLYC01G098400.3 SOLYC01G108400.3 SOLYC02G083850.3 SOLYC03G122190.3 SOLYC04G009800.3 SOLYC04G056620.2 SOLYC05G054380.2 SOLYC06G050500.2 SOLYC06G068930.2 SOLYC07G042170.3 SOLYC08G067290.3 SOLYC10G076660.2 SOLYC10G085000.2 SOLYC11G011030.2 SOLYC11G018610.2 SOLYC11G065660.2 SOLYC12G009220.2 SOLYC12G096960.2 SOLYC02G077370.1 SOLYC03G005520.1 SOLYC04G005610.3 SOLYC04G012050.3 SOLYC04G…
1.04077e-05	34	330	2.76695	GO:0016053 organic acid biosynthetic proc.	http://amigo.geneontology.org/amigo/term/GO:0016053	SOLYC01G091190.3 SOLYC02G080620.3 SOLYC04G009960.3 SOLYC04G049360.3 SOLYC04G051860.3 SOLYC05G053810.3 SOLYC06G074530.1 SOLYC07G017610.3 SOLYC07G043310.3 SOLYC07G061730.3 SOLYC09G007130.3 SOLYC09G008670.3 SOLYC09G082060.3 SOLYC10G012370.3 SOLYC11G005620.1 SOLYC11G066890.1 SOLYC12G099930.2 SOLYC01G105060.3 SOLYC03G122340.3 SOLYC04G054710.3 SOLYC04G074480.3 SOLYC05G056170.3 SOLYC06G050630.3 SOLYC06G…
9.91674e-06	35	344	2.73241	GO:0032787 monocarboxylic acid metabolic proc.	http://amigo.geneontology.org/amigo/term/GO:0032787	SOLYC01G094550.3 SOLYC02G062430.3 SOLYC03G070380.3 SOLYC03G111130.1 SOLYC03G111140.3 SOLYC03G121070.3 SOLYC04G049360.3 SOLYC04G051860.3 SOLYC04G054890.3 SOLYC05G012180.3 SOLYC05G050120.3 SOLYC06G005490.3 SOLYC06G053670.1 SOLYC07G043310.3 SOLYC09G007130.3 SOLYC12G011160.2 SOLYC01G098910.3 SOLYC01G105060.3 SOLYC03G122340.3 SOLYC04G054820.3 SOLYC05G056170.3 SOLYC06G053610.3 SOLYC06G065560.2 SOLYC06G…
1.16225e-05	35	349	2.69326	GO:0032870 cellular response to hormone stimulus	http://amigo.geneontology.org/amigo/term/GO:0032870	SOLYC01G006650.2 SOLYC01G098400.3 SOLYC01G108400.3 SOLYC02G083850.3 SOLYC03G122190.3 SOLYC04G009800.3 SOLYC04G056620.2 SOLYC05G054380.2 SOLYC06G050500.2 SOLYC06G068930.2 SOLYC07G042170.3 SOLYC08G067290.3 SOLYC10G076660.2 SOLYC10G085000.2 SOLYC11G011030.2 SOLYC11G018610.2 SOLYC11G065660.2 SOLYC12G009220.2 SOLYC12G096960.2 SOLYC02G077370.1 SOLYC03G005520.1 SOLYC04G005610.3 SOLYC04G012050.3 SOLYC04G…
9.91674e-06	36	359	2.69305	GO:0071495 cellular response to endogenous stimulus	http://amigo.geneontology.org/amigo/term/GO:0071495	SOLYC01G006650.2 SOLYC01G098400.3 SOLYC01G108400.3 SOLYC02G083850.3 SOLYC03G122190.3 SOLYC04G009800.3 SOLYC04G056620.2 SOLYC05G053810.3 SOLYC05G054380.2 SOLYC06G050500.2 SOLYC06G068930.2 SOLYC07G042170.3 SOLYC08G067290.3 SOLYC10G076660.2 SOLYC10G085000.2 SOLYC11G011030.2 SOLYC11G018610.2 SOLYC11G065660.2 SOLYC12G009220.2 SOLYC12G096960.2 SOLYC02G077370.1 SOLYC03G005520.1 SOLYC04G005610.3 SOLYC04G…
3.0939e-06	42	432	2.61097	GO:1901700 response to oxygen-containing compound	http://amigo.geneontology.org/amigo/term/GO:1901700	SOLYC01G108400.3 SOLYC02G062390.3 SOLYC02G083850.3 SOLYC03G122190.3 SOLYC04G009800.3 SOLYC05G053810.3 SOLYC05G054380.2 SOLYC05G054650.1 SOLYC06G050500.2 SOLYC06G068930.2 SOLYC07G042170.3 SOLYC07G049530.3 SOLYC07G049550.3 SOLYC08G067290.3 SOLYC08G078340.3 SOLYC10G076660.2 SOLYC10G085000.2 SOLYC11G011030.2 SOLYC11G018610.2 SOLYC11G065660.2 SOLYC12G009220.2 SOLYC12G096960.2 SOLYC01G005220.3 SOLYC01G…
1.12413e-05	39	412	2.54217	GO:0035556 intracellular signal transduction	http://amigo.geneontology.org/amigo/term/GO:0035556	SOLYC01G006650.2 SOLYC01G094960.3 SOLYC01G097840.3 SOLYC01G098400.3 SOLYC01G101110.3 SOLYC01G108400.3 SOLYC02G083850.3 SOLYC02G090970.1 SOLYC02G090980.1 SOLYC03G005330.1 SOLYC03G115700.3 SOLYC03G117640.1 SOLYC03G120750.3 SOLYC04G009800.3 SOLYC04G079400.3 SOLYC04G080170.3 SOLYC05G051570.3 SOLYC06G005170.3 SOLYC06G053930.3 SOLYC07G047990.1 SOLYC09G056340.3 SOLYC09G074890.1 SOLYC11G018610.2 SOLYC11G…
7.57342e-06	41	434	2.53706	GO:0044283 small molecule biosynthetic proc.	http://amigo.geneontology.org/amigo/term/GO:0044283	SOLYC01G080170.3 SOLYC01G091190.3 SOLYC01G105560.3 SOLYC02G080620.3 SOLYC04G009960.3 SOLYC04G049360.3 SOLYC04G051860.3 SOLYC04G076880.3 SOLYC05G053810.3 SOLYC06G005490.3 SOLYC06G074530.1 SOLYC07G017610.3 SOLYC07G043310.3 SOLYC07G061730.3 SOLYC09G007130.3 SOLYC09G008670.3 SOLYC09G082060.3 SOLYC10G012370.3 SOLYC11G005620.1 SOLYC11G066890.1 SOLYC12G056530.2 SOLYC12G099930.2 SOLYC01G105060.3 SOLYC03G…

## Sheet: GO_BP_LD_mock_flgII-28_UP
Enrichment FDR	nGenes	Pathway Genes	Fold Enrichment	Pathway	URL	Genes
1.09958e-06	6	10	29.2184	GO:0009095 aromatic amino acid family biosynthetic proc. prephenate pathway	http://amigo.geneontology.org/amigo/term/GO:0009095	SOLYC02G080620.3 SOLYC06G074530.1 SOLYC11G066890.1 SOLYC04G054710.3 SOLYC06G050630.3 SOLYC07G007590.1
5.01422e-07	10	40	12.1743	GO:0009073 aromatic amino acid family biosynthetic proc.	http://amigo.geneontology.org/amigo/term/GO:0009073	SOLYC02G080620.3 SOLYC04G049360.3 SOLYC04G051860.3 SOLYC06G074530.1 SOLYC11G066890.1 SOLYC01G091190.3 SOLYC04G054710.3 SOLYC04G074480.3 SOLYC06G050630.3 SOLYC07G007590.1
1.49101e-06	10	45	10.8216	GO:0009699 phenylpropanoid biosynthetic proc.	http://amigo.geneontology.org/amigo/term/GO:0009699	SOLYC10G078220.2 SOLYC02G093250.3 SOLYC03G080190.3 SOLYC03G117600.3 SOLYC05G056170.3 SOLYC07G026650.3 SOLYC07G049530.3 SOLYC07G049550.3 SOLYC10G086180.2 SOLYC12G005940.2
6.18561e-08	13	64	9.89164	GO:0009072 aromatic amino acid family metabolic proc.	http://amigo.geneontology.org/amigo/term/GO:0009072	SOLYC02G080620.3 SOLYC04G049360.3 SOLYC04G051860.3 SOLYC06G074530.1 SOLYC11G066890.1 SOLYC01G091190.3 SOLYC04G054710.3 SOLYC04G074480.3 SOLYC05G056170.3 SOLYC06G050630.3 SOLYC07G007590.1 SOLYC09G014900.3 SOLYC10G086180.2
2.59762e-07	14	86	7.92747	GO:0009723 response to ethylene	http://amigo.geneontology.org/amigo/term/GO:0009723	SOLYC07G049530.3 SOLYC07G049550.3 SOLYC12G005940.2 SOLYC02G077370.1 SOLYC03G005520.1 SOLYC04G071770.3 SOLYC05G051200.1 SOLYC05G052050.1 SOLYC06G053710.3 SOLYC08G078170.1 SOLYC08G078180.1 SOLYC09G066350.1 SOLYC09G075420.3 SOLYC12G056590.2
2.19012e-06	13	89	7.11309	GO:0046395 carboxylic acid catabolic proc.	http://amigo.geneontology.org/amigo/term/GO:0046395	SOLYC04G009960.3 SOLYC04G025530.3 SOLYC04G054890.3 SOLYC04G063350.3 SOLYC04G078460.3 SOLYC05G053810.3 SOLYC05G056480.3 SOLYC08G068390.3 SOLYC09G008670.3 SOLYC12G011160.2 SOLYC01G098910.3 SOLYC05G056170.3 SOLYC10G086180.2
2.89757e-08	19	147	6.29421	GO:0008652 cellular amino acid biosynthetic proc.	http://amigo.geneontology.org/amigo/term/GO:0008652	SOLYC02G080620.3 SOLYC04G009960.3 SOLYC04G049360.3 SOLYC05G053810.3 SOLYC06G074530.1 SOLYC07G017610.3 SOLYC09G008670.3 SOLYC09G082060.3 SOLYC10G012370.3 SOLYC11G066890.1 SOLYC12G099930.2 SOLYC01G091190.3 SOLYC04G051860.3 SOLYC04G074480.3 SOLYC06G050630.3 SOLYC07G007590.1 SOLYC07G065340.1 SOLYC09G082460.3 SOLYC10G081510.2
1.56109e-11	27	214	6.14405	GO:1901605 alpha-amino acid metabolic proc.	http://amigo.geneontology.org/amigo/term/GO:1901605	SOLYC02G080620.3 SOLYC04G009960.3 SOLYC04G025530.3 SOLYC04G078460.3 SOLYC04G082030.1 SOLYC05G053810.3 SOLYC06G074530.1 SOLYC07G017610.3 SOLYC08G068690.1 SOLYC08G068700.1 SOLYC08G068710.1 SOLYC08G068730.1 SOLYC09G008670.3 SOLYC09G082060.3 SOLYC10G012370.3 SOLYC11G066890.1 SOLYC12G099930.2 SOLYC02G082190.3 SOLYC04G049360.3 SOLYC05G056170.3 SOLYC06G050630.3 SOLYC07G007590.1 SOLYC07G065340.1 SOLYC09G…
2.82034e-06	15	126	5.7973	GO:1901607 alpha-amino acid biosynthetic proc.	http://amigo.geneontology.org/amigo/term/GO:1901607	SOLYC02G080620.3 SOLYC04G009960.3 SOLYC05G053810.3 SOLYC06G074530.1 SOLYC07G017610.3 SOLYC09G008670.3 SOLYC09G082060.3 SOLYC10G012370.3 SOLYC11G066890.1 SOLYC12G099930.2 SOLYC06G050630.3 SOLYC07G007590.1 SOLYC07G065340.1 SOLYC09G082460.3 SOLYC10G081510.2
1.92916e-06	17	157	5.27296	GO:0071396 cellular response to lipid	http://amigo.geneontology.org/amigo/term/GO:0071396	SOLYC02G083850.3 SOLYC03G122190.3 SOLYC05G054380.2 SOLYC07G042170.3 SOLYC07G049530.3 SOLYC07G049550.3 SOLYC08G066420.1 SOLYC08G067290.3 SOLYC10G085000.2 SOLYC11G011030.2 SOLYC11G065660.2 SOLYC12G005940.2 SOLYC12G009220.2 SOLYC12G096960.2 SOLYC05G052520.3 SOLYC07G026650.3 SOLYC09G074320.3
1.18384e-11	32	299	5.21175	GO:0046394 carboxylic acid biosynthetic proc.	http://amigo.geneontology.org/amigo/term/GO:0046394	SOLYC01G091190.3 SOLYC02G080620.3 SOLYC04G009960.3 SOLYC04G049360.3 SOLYC04G079730.1 SOLYC05G005160.3 SOLYC05G053810.3 SOLYC06G074530.1 SOLYC07G017610.3 SOLYC07G043310.3 SOLYC09G007130.3 SOLYC09G008670.3 SOLYC09G082060.3 SOLYC10G012370.3 SOLYC11G066890.1 SOLYC12G099930.2 SOLYC01G105060.3 SOLYC03G111170.3 SOLYC03G122340.3 SOLYC04G051860.3 SOLYC04G074480.3 SOLYC05G056170.3 SOLYC06G050630.3 SOLYC07G…
1.65662e-12	35	330	5.16487	GO:0016053 organic acid biosynthetic proc.	http://amigo.geneontology.org/amigo/term/GO:0016053	SOLYC01G058250.2 SOLYC01G091190.3 SOLYC02G080620.3 SOLYC04G009960.3 SOLYC04G049360.3 SOLYC04G051860.3 SOLYC04G079730.1 SOLYC05G005160.3 SOLYC05G053810.3 SOLYC06G074530.1 SOLYC07G017610.3 SOLYC07G043310.3 SOLYC09G007130.3 SOLYC09G008670.3 SOLYC09G082060.3 SOLYC10G012370.3 SOLYC11G066890.1 SOLYC12G099930.2 SOLYC01G105060.3 SOLYC03G111170.3 SOLYC03G122340.3 SOLYC04G054710.3 SOLYC04G074480.3 SOLYC05G…
1.65662e-12	36	351	4.9946	GO:0006520 cellular amino acid metabolic proc.	http://amigo.geneontology.org/amigo/term/GO:0006520	SOLYC02G080620.3 SOLYC04G009960.3 SOLYC04G025530.3 SOLYC04G049360.3 SOLYC04G051860.3 SOLYC04G054710.3 SOLYC04G063350.3 SOLYC04G078460.3 SOLYC04G082030.1 SOLYC05G053810.3 SOLYC05G056480.3 SOLYC06G074530.1 SOLYC07G017610.3 SOLYC07G043310.3 SOLYC08G068690.1 SOLYC08G068700.1 SOLYC08G068710.1 SOLYC08G068730.1 SOLYC09G008670.3 SOLYC09G082060.3 SOLYC10G012370.3 SOLYC11G066890.1 SOLYC12G099930.2 SOLYC01G…
3.40317e-07	21	212	4.82379	GO:1901701 cellular response to oxygen-containing compound	http://amigo.geneontology.org/amigo/term/GO:1901701	SOLYC01G067740.3 SOLYC02G083850.3 SOLYC03G122190.3 SOLYC05G053810.3 SOLYC05G054380.2 SOLYC07G042170.3 SOLYC07G049530.3 SOLYC07G049550.3 SOLYC08G066420.1 SOLYC08G067290.3 SOLYC10G085000.2 SOLYC11G011030.2 SOLYC11G065660.2 SOLYC12G005940.2 SOLYC12G009220.2 SOLYC12G096960.2 SOLYC01G005220.3 SOLYC02G071780.3 SOLYC05G052520.3 SOLYC07G026650.3 SOLYC09G074320.3
3.75812e-11	36	403	4.35013	GO:0071310 cellular response to organic substance	http://amigo.geneontology.org/amigo/term/GO:0071310	SOLYC02G083850.3 SOLYC03G122190.3 SOLYC04G056620.2 SOLYC05G015530.3 SOLYC05G053810.3 SOLYC05G054380.2 SOLYC06G076020.3 SOLYC07G042170.3 SOLYC07G049530.3 SOLYC07G049550.3 SOLYC08G066420.1 SOLYC08G067290.3 SOLYC10G085000.2 SOLYC11G011030.2 SOLYC11G065660.2 SOLYC12G005940.2 SOLYC12G009220.2 SOLYC12G010670.1 SOLYC12G096960.2 SOLYC01G005220.3 SOLYC01G067740.3 SOLYC02G071780.3 SOLYC02G077370.1 SOLYC03G…
6.1819e-11	37	434	4.15161	GO:0044283 small molecule biosynthetic proc.	http://amigo.geneontology.org/amigo/term/GO:0044283	SOLYC01G058250.2 SOLYC01G091190.3 SOLYC02G080620.3 SOLYC04G009960.3 SOLYC04G049360.3 SOLYC04G051860.3 SOLYC04G076880.3 SOLYC04G079730.1 SOLYC05G005160.3 SOLYC05G053810.3 SOLYC06G074530.1 SOLYC07G017610.3 SOLYC07G043310.3 SOLYC09G007130.3 SOLYC09G008670.3 SOLYC09G082060.3 SOLYC10G012370.3 SOLYC11G066890.1 SOLYC12G099930.2 SOLYC01G105060.3 SOLYC03G031860.3 SOLYC03G111170.3 SOLYC03G122340.3 SOLYC04G…
1.56109e-11	41	499	4.00118	GO:0070887 cellular response to chemical stimulus	http://amigo.geneontology.org/amigo/term/GO:0070887	SOLYC01G067740.3 SOLYC02G083850.3 SOLYC03G122190.3 SOLYC04G056620.2 SOLYC05G015530.3 SOLYC05G053810.3 SOLYC05G054380.2 SOLYC06G005260.3 SOLYC06G076020.3 SOLYC07G042170.3 SOLYC07G049530.3 SOLYC07G049550.3 SOLYC08G066420.1 SOLYC08G067290.3 SOLYC10G085000.2 SOLYC11G011030.2 SOLYC11G065660.2 SOLYC12G005940.2 SOLYC12G009220.2 SOLYC12G010670.1 SOLYC12G096960.2 SOLYC01G005220.3 SOLYC01G006300.3 SOLYC01G…
2.53678e-06	25	338	3.60187	GO:0009755 hormone-mediated signaling pathway	http://amigo.geneontology.org/amigo/term/GO:0009755	SOLYC02G083850.3 SOLYC03G122190.3 SOLYC04G056620.2 SOLYC05G054380.2 SOLYC07G042170.3 SOLYC08G066420.1 SOLYC08G067290.3 SOLYC10G085000.2 SOLYC11G011030.2 SOLYC11G065660.2 SOLYC12G009220.2 SOLYC12G096960.2 SOLYC02G077370.1 SOLYC03G005520.1 SOLYC04G071770.3 SOLYC05G051200.1 SOLYC05G052050.1 SOLYC05G052520.3 SOLYC06G053710.3 SOLYC08G078170.1 SOLYC08G078180.1 SOLYC09G066350.1 SOLYC09G074320.3 SOLYC09G…
2.20687e-06	26	359	3.52682	GO:0071495 cellular response to endogenous stimulus	http://amigo.geneontology.org/amigo/term/GO:0071495	SOLYC02G083850.3 SOLYC03G122190.3 SOLYC04G056620.2 SOLYC05G053810.3 SOLYC05G054380.2 SOLYC07G042170.3 SOLYC08G066420.1 SOLYC08G067290.3 SOLYC10G085000.2 SOLYC11G011030.2 SOLYC11G065660.2 SOLYC12G009220.2 SOLYC12G096960.2 SOLYC02G077370.1 SOLYC03G005520.1 SOLYC04G071770.3 SOLYC05G051200.1 SOLYC05G052050.1 SOLYC05G052520.3 SOLYC06G053710.3 SOLYC08G078170.1 SOLYC08G078180.1 SOLYC09G066350.1 SOLYC09G…
4.10605e-07	30	420	3.47838	GO:0009607 response to biotic stimulus	http://amigo.geneontology.org/amigo/term/GO:0009607	SOLYC01G005220.3 SOLYC02G068300.3 SOLYC02G071780.3 SOLYC02G082930.3 SOLYC03G112310.1 SOLYC07G049530.3 SOLYC07G049550.3 SOLYC09G005000.1 SOLYC10G055780.1 SOLYC12G005940.2 SOLYC07G008620.1 SOLYC09G008670.3 SOLYC01G067740.3 SOLYC01G097240.3 SOLYC01G109110.3 SOLYC02G077060.2 SOLYC02G092890.1 SOLYC03G044180.1 SOLYC03G080190.3 SOLYC04G049090.3 SOLYC04G054690.3 SOLYC07G026650.3 SOLYC09G005080.1 SOLYC09G…

## Sheet: GO_BP_LD_mock_flgII-28_DOWN
Enrichment FDR	nGenes	Pathway Genes	Fold Enrichment	Pathway	URL	Genes
1.01931e-07	9	35	18.5991	GO:0010411 xyloglucan metabolic proc.	http://amigo.geneontology.org/amigo/term/GO:0010411	SOLYC01G005120.3 SOLYC03G031800.3 SOLYC03G093080.3 SOLYC03G093130.3 SOLYC05G005680.3 SOLYC07G052980.3 SOLYC09G092520.3 SOLYC10G005350.3 SOLYC12G017240.2
0.000158827	6	31	13.9993	GO:0009834 plant-type secondary cell wall biogenesis	http://amigo.geneontology.org/amigo/term/GO:0009834	SOLYC06G075220.1 SOLYC07G053540.1 SOLYC11G031950.1 SOLYC11G069250.2 SOLYC01G087210.3 SOLYC07G052980.3
1.62889e-06	10	64	11.3015	GO:0010410 hemicellulose metabolic proc.	http://amigo.geneontology.org/amigo/term/GO:0010410	SOLYC11G031950.1 SOLYC01G005120.3 SOLYC03G031800.3 SOLYC03G093080.3 SOLYC03G093130.3 SOLYC05G005680.3 SOLYC07G052980.3 SOLYC09G092520.3 SOLYC10G005350.3 SOLYC12G017240.2
1.01931e-07	12	78	11.1277	GO:0010383 cell wall polysaccharide metabolic proc.	http://amigo.geneontology.org/amigo/term/GO:0010383	SOLYC02G084990.3 SOLYC10G074920.2 SOLYC11G031950.1 SOLYC01G005120.3 SOLYC03G031800.3 SOLYC03G093080.3 SOLYC03G093130.3 SOLYC05G005680.3 SOLYC07G052980.3 SOLYC09G092520.3 SOLYC10G005350.3 SOLYC12G017240.2
5.64657e-09	15	103	10.5335	GO:0044036 cell wall macromolecule metabolic proc.	http://amigo.geneontology.org/amigo/term/GO:0044036	SOLYC02G084990.3 SOLYC03G096730.3 SOLYC10G074920.2 SOLYC11G031950.1 SOLYC01G005120.3 SOLYC03G031800.3 SOLYC03G093080.3 SOLYC03G093130.3 SOLYC05G005680.3 SOLYC07G052980.3 SOLYC09G092520.3 SOLYC09G098540.3 SOLYC10G005350.3 SOLYC12G017240.2 SOLYC12G098810.2
8.49366e-09	16	128	9.04123	GO:0042546 cell wall biogenesis	http://amigo.geneontology.org/amigo/term/GO:0042546	SOLYC01G087210.3 SOLYC03G096730.3 SOLYC06G075220.1 SOLYC07G053540.1 SOLYC11G031950.1 SOLYC11G069250.2 SOLYC01G005120.3 SOLYC01G065530.3 SOLYC03G031800.3 SOLYC03G093080.3 SOLYC03G093130.3 SOLYC05G005680.3 SOLYC07G052980.3 SOLYC09G092520.3 SOLYC10G005350.3 SOLYC12G017240.2
2.73027e-05	11	112	7.10382	GO:0042744 hydrogen peroxide catabolic proc.	http://amigo.geneontology.org/amigo/term/GO:0042744	SOLYC02G062510.3 SOLYC02G082090.3 SOLYC02G087190.1 SOLYC03G033710.3 SOLYC03G080150.3 SOLYC04G080760.3 SOLYC05G055320.3 SOLYC08G069040.3 SOLYC11G007220.2 SOLYC11G010120.2 SOLYC12G017870.2
3.71325e-05	11	117	6.80024	GO:0042743 hydrogen peroxide metabolic proc.	http://amigo.geneontology.org/amigo/term/GO:0042743	SOLYC02G062510.3 SOLYC02G082090.3 SOLYC02G087190.1 SOLYC03G033710.3 SOLYC03G080150.3 SOLYC04G080760.3 SOLYC05G055320.3 SOLYC08G069040.3 SOLYC11G007220.2 SOLYC11G010120.2 SOLYC12G017870.2
9.34254e-06	13	145	6.48474	GO:0006073 cellular glucan metabolic proc.	http://amigo.geneontology.org/amigo/term/GO:0006073	SOLYC01G087210.3 SOLYC05G054060.3 SOLYC01G005120.3 SOLYC03G031800.3 SOLYC03G093080.3 SOLYC03G093130.3 SOLYC03G097050.3 SOLYC05G005680.3 SOLYC07G052980.3 SOLYC09G010210.3 SOLYC09G092520.3 SOLYC10G005350.3 SOLYC12G017240.2
3.03987e-13	31	351	6.3881	GO:0071554 cell wall organization or biogenesis	http://amigo.geneontology.org/amigo/term/GO:0071554	SOLYC01G087210.3 SOLYC02G084990.3 SOLYC03G096730.3 SOLYC04G063230.3 SOLYC05G007790.3 SOLYC06G074230.3 SOLYC06G075220.1 SOLYC07G053540.1 SOLYC10G074920.2 SOLYC10G083250.2 SOLYC11G031950.1 SOLYC11G069250.2 SOLYC01G005120.3 SOLYC01G065530.3 SOLYC02G014300.2 SOLYC02G081990.3 SOLYC03G031800.3 SOLYC03G093080.3 SOLYC03G093130.3 SOLYC05G005680.3 SOLYC06G049050.3 SOLYC07G017600.3 SOLYC07G042160.3 SOLYC07G…
1.17831e-05	13	149	6.31066	GO:0044042 glucan metabolic proc.	http://amigo.geneontology.org/amigo/term/GO:0044042	SOLYC01G087210.3 SOLYC05G054060.3 SOLYC01G005120.3 SOLYC03G031800.3 SOLYC03G093080.3 SOLYC03G093130.3 SOLYC03G097050.3 SOLYC05G005680.3 SOLYC07G052980.3 SOLYC09G010210.3 SOLYC09G092520.3 SOLYC10G005350.3 SOLYC12G017240.2
8.28668e-07	16	186	6.22192	GO:0044264 cellular polysaccharide metabolic proc.	http://amigo.geneontology.org/amigo/term/GO:0044264	SOLYC01G087210.3 SOLYC02G084990.3 SOLYC05G054060.3 SOLYC10G074920.2 SOLYC11G031950.1 SOLYC01G005120.3 SOLYC03G031800.3 SOLYC03G093080.3 SOLYC03G093130.3 SOLYC03G097050.3 SOLYC05G005680.3 SOLYC07G052980.3 SOLYC09G010210.3 SOLYC09G092520.3 SOLYC10G005350.3 SOLYC12G017240.2
1.03449e-08	21	248	6.1247	GO:0071555 cell wall organization	http://amigo.geneontology.org/amigo/term/GO:0071555	SOLYC04G063230.3 SOLYC05G007790.3 SOLYC06G074230.3 SOLYC10G083250.2 SOLYC01G065530.3 SOLYC01G087210.3 SOLYC02G014300.2 SOLYC02G081990.3 SOLYC03G031800.3 SOLYC03G093080.3 SOLYC03G093130.3 SOLYC05G005680.3 SOLYC06G049050.3 SOLYC07G017600.3 SOLYC07G042160.3 SOLYC07G052980.3 SOLYC07G063230.3 SOLYC09G075460.3 SOLYC09G092520.3 SOLYC10G005350.3 SOLYC12G017240.2
0.000126735	11	134	5.93752	GO:0072593 reactive oxygen species metabolic proc.	http://amigo.geneontology.org/amigo/term/GO:0072593	SOLYC02G062510.3 SOLYC02G082090.3 SOLYC02G087190.1 SOLYC03G033710.3 SOLYC03G080150.3 SOLYC04G080760.3 SOLYC05G055320.3 SOLYC08G069040.3 SOLYC11G007220.2 SOLYC11G010120.2 SOLYC12G017870.2
2.47098e-08	21	263	5.77539	GO:0045229 external encapsulating structure organization	http://amigo.geneontology.org/amigo/term/GO:0045229	SOLYC04G063230.3 SOLYC05G007790.3 SOLYC06G074230.3 SOLYC10G083250.2 SOLYC01G065530.3 SOLYC01G087210.3 SOLYC02G014300.2 SOLYC02G081990.3 SOLYC03G031800.3 SOLYC03G093080.3 SOLYC03G093130.3 SOLYC05G005680.3 SOLYC06G049050.3 SOLYC07G017600.3 SOLYC07G042160.3 SOLYC07G052980.3 SOLYC07G063230.3 SOLYC09G075460.3 SOLYC09G092520.3 SOLYC10G005350.3 SOLYC12G017240.2
0.000187147	11	141	5.64275	GO:0071669 plant-type cell wall organization or biogenesis	http://amigo.geneontology.org/amigo/term/GO:0071669	SOLYC01G087210.3 SOLYC04G063230.3 SOLYC06G075220.1 SOLYC07G053540.1 SOLYC11G031950.1 SOLYC11G069250.2 SOLYC01G065530.3 SOLYC05G005680.3 SOLYC06G049050.3 SOLYC07G052980.3 SOLYC07G063230.3
2.73027e-05	14	191	5.30166	GO:0007017 microtubule-based proc.	http://amigo.geneontology.org/amigo/term/GO:0007017	SOLYC02G070440.3 SOLYC02G084390.3 SOLYC02G087880.3 SOLYC03G025730.3 SOLYC03G119220.3 SOLYC04G077020.3 SOLYC07G005860.3 SOLYC08G066050.3 SOLYC09G010060.3 SOLYC09G075480.3 SOLYC10G086760.2 SOLYC12G098630.2 SOLYC02G067100.3 SOLYC09G083400.3
7.25008e-05	13	180	5.22382	GO:1901615 organic hydroxy compound metabolic proc.	http://amigo.geneontology.org/amigo/term/GO:1901615	SOLYC01G108740.3 SOLYC02G084930.3 SOLYC02G089160.3 SOLYC04G071150.3 SOLYC04G078900.3 SOLYC06G065430.3 SOLYC08G080430.2 SOLYC01G005090.3 SOLYC03G098030.3 SOLYC04G071140.3 SOLYC06G006080.3 SOLYC07G064160.3 SOLYC09G018510.3
2.77855e-06	19	293	4.69033	GO:0005976 polysaccharide metabolic proc.	http://amigo.geneontology.org/amigo/term/GO:0005976	SOLYC01G087210.3 SOLYC02G084990.3 SOLYC04G063230.3 SOLYC05G054060.3 SOLYC10G074920.2 SOLYC11G031950.1 SOLYC01G005120.3 SOLYC02G014300.2 SOLYC02G081990.3 SOLYC03G031800.3 SOLYC03G093080.3 SOLYC03G093130.3 SOLYC03G097050.3 SOLYC05G005680.3 SOLYC07G052980.3 SOLYC09G010210.3 SOLYC09G092520.3 SOLYC10G005350.3 SOLYC12G017240.2
1.27938e-05	18	296	4.39844	GO:0044262 cellular carbohydrate metabolic proc.	http://amigo.geneontology.org/amigo/term/GO:0044262	SOLYC01G087210.3 SOLYC02G084990.3 SOLYC05G054060.3 SOLYC10G074920.2 SOLYC11G031950.1 SOLYC01G005090.3 SOLYC01G005120.3 SOLYC03G031800.3 SOLYC03G093080.3 SOLYC03G093130.3 SOLYC03G097050.3 SOLYC03G098030.3 SOLYC05G005680.3 SOLYC07G052980.3 SOLYC09G010210.3 SOLYC09G092520.3 SOLYC10G005350.3 SOLYC12G017240.2

## Sheet: GO_BP_LD_mock_flg22_DOWN
Enrichment FDR	nGenes	Pathway Genes	Fold Enrichment	Pathway	URL	Genes
1.20658e-08	26	107	4.7132	GO:0046777 protein autophosphorylation	http://amigo.geneontology.org/amigo/term/GO:0046777	SOLYC01G080770.3 SOLYC01G103530.3 SOLYC02G068060.3 SOLYC02G077630.3 SOLYC02G089090.3 SOLYC02G091840.3 SOLYC02G091860.3 SOLYC03G005960.3 SOLYC03G033610.1 SOLYC03G082450.3 SOLYC03G112580.3 SOLYC04G008430.1 SOLYC04G008830.1 SOLYC04G081080.1 SOLYC05G013300.1 SOLYC05G054680.1 SOLYC06G048950.3 SOLYC06G065260.3 SOLYC06G065690.3 SOLYC08G066490.3 SOLYC08G068960.3 SOLYC09G064520.3 SOLYC11G011880.2 SOLYC12G…
3.40738e-06	19	81	4.54982	GO:0001101 response to acid chemical	http://amigo.geneontology.org/amigo/term/GO:0001101	SOLYC02G084850.3 SOLYC03G096290.3 SOLYC06G011350.3 SOLYC08G081190.3 SOLYC10G055630.2 SOLYC11G069430.2 SOLYC12G056220.2 SOLYC02G072240.3 SOLYC04G054480.3 SOLYC04G073990.3 SOLYC04G082610.3 SOLYC05G007300.3 SOLYC09G074930.3 SOLYC09G075550.3 SOLYC12G005180.2 SOLYC12G006850.2 SOLYC04G078900.3 SOLYC08G005610.3 SOLYC08G016720.1
6.31674e-06	18	77	4.53427	GO:0009414 response to water deprivation	http://amigo.geneontology.org/amigo/term/GO:0009414	SOLYC02G084850.3 SOLYC03G096290.3 SOLYC06G011350.3 SOLYC08G081190.3 SOLYC10G055630.2 SOLYC11G069430.2 SOLYC12G056220.2 SOLYC02G072240.3 SOLYC04G054480.3 SOLYC04G073990.3 SOLYC05G007300.3 SOLYC09G074930.3 SOLYC09G075550.3 SOLYC12G005180.2 SOLYC12G006850.2 SOLYC04G078900.3 SOLYC08G005610.3 SOLYC08G016720.1
8.56786e-06	18	79	4.41948	GO:0009415 response to water	http://amigo.geneontology.org/amigo/term/GO:0009415	SOLYC02G084850.3 SOLYC03G096290.3 SOLYC06G011350.3 SOLYC08G081190.3 SOLYC10G055630.2 SOLYC11G069430.2 SOLYC12G056220.2 SOLYC02G072240.3 SOLYC04G054480.3 SOLYC04G073990.3 SOLYC05G007300.3 SOLYC09G074930.3 SOLYC09G075550.3 SOLYC12G005180.2 SOLYC12G006850.2 SOLYC04G078900.3 SOLYC08G005610.3 SOLYC08G016720.1
4.68863e-06	21	100	4.07329	GO:0010564 reg. of cell cycle proc.	http://amigo.geneontology.org/amigo/term/GO:0010564	SOLYC01G087500.3 SOLYC01G107730.3 SOLYC02G082820.3 SOLYC02G092980.3 SOLYC03G032190.3 SOLYC04G076040.3 SOLYC04G078470.3 SOLYC06G008510.3 SOLYC07G018300.3 SOLYC07G053820.3 SOLYC08G066050.3 SOLYC09G074830.3 SOLYC10G080950.2 SOLYC11G005090.2 SOLYC12G088650.2 SOLYC02G067100.3 SOLYC03G113760.3 SOLYC05G014370.3 SOLYC07G053790.2 SOLYC10G008210.3 SOLYC12G005480.2
6.64004e-07	27	141	3.71425	GO:0071669 plant-type cell wall organization or biogenesis	http://amigo.geneontology.org/amigo/term/GO:0071669	SOLYC01G058270.3 SOLYC01G087210.3 SOLYC02G067890.3 SOLYC02G072240.3 SOLYC03G005600.3 SOLYC03G110890.1 SOLYC04G063230.3 SOLYC06G075220.1 SOLYC07G053540.1 SOLYC07G062140.3 SOLYC08G005490.3 SOLYC08G061100.3 SOLYC08G077240.3 SOLYC09G075550.3 SOLYC11G011850.2 SOLYC11G031950.1 SOLYC11G069250.2 SOLYC01G065530.3 SOLYC01G096360.3 SOLYC02G081210.3 SOLYC03G115890.3 SOLYC04G054480.3 SOLYC05G005680.3 SOLYC06G…
4.80404e-06	24	128	3.63687	GO:0042546 cell wall biogenesis	http://amigo.geneontology.org/amigo/term/GO:0042546	SOLYC01G058270.3 SOLYC01G087210.3 SOLYC02G072240.3 SOLYC03G096730.3 SOLYC03G110890.1 SOLYC06G075220.1 SOLYC07G053540.1 SOLYC07G062140.3 SOLYC08G061100.3 SOLYC09G075550.3 SOLYC11G011850.2 SOLYC11G031950.1 SOLYC11G069250.2 SOLYC01G005120.3 SOLYC01G065530.3 SOLYC03G031800.3 SOLYC03G093080.3 SOLYC03G093130.3 SOLYC04G054480.3 SOLYC05G005680.3 SOLYC07G052980.3 SOLYC09G092520.3 SOLYC10G005350.3 SOLYC12G…
5.19152e-07	32	186	3.33705	GO:0000278 mitotic cell cycle	http://amigo.geneontology.org/amigo/term/GO:0000278	SOLYC01G087210.3 SOLYC01G087500.3 SOLYC01G107730.3 SOLYC02G072240.3 SOLYC02G082820.3 SOLYC02G087880.3 SOLYC02G092980.3 SOLYC02G093300.3 SOLYC03G025730.3 SOLYC03G032190.3 SOLYC04G076040.3 SOLYC04G077020.3 SOLYC04G078470.3 SOLYC04G081490.3 SOLYC06G008510.3 SOLYC07G053820.3 SOLYC08G061100.3 SOLYC08G066050.3 SOLYC09G074830.3 SOLYC09G075550.3 SOLYC10G080950.2 SOLYC10G086760.2 SOLYC11G005090.2 SOLYC12G…
1.69634e-05	25	149	3.25447	GO:0044042 glucan metabolic proc.	http://amigo.geneontology.org/amigo/term/GO:0044042	SOLYC01G058270.3 SOLYC01G081520.3 SOLYC01G087210.3 SOLYC02G072240.3 SOLYC05G012510.3 SOLYC06G073740.3 SOLYC08G061100.3 SOLYC01G005120.3 SOLYC01G109790.3 SOLYC03G006860.3 SOLYC03G031800.3 SOLYC03G093080.3 SOLYC03G093130.3 SOLYC04G053120.3 SOLYC04G054480.3 SOLYC05G005080.3 SOLYC05G005680.3 SOLYC07G019440.3 SOLYC07G052980.3 SOLYC09G010210.3 SOLYC09G075550.3 SOLYC09G092520.3 SOLYC10G005350.3 SOLYC10G…
5.79835e-06	30	190	3.06262	GO:0010035 response to inorganic substance	http://amigo.geneontology.org/amigo/term/GO:0010035	SOLYC02G036350.3 SOLYC02G084850.3 SOLYC03G096290.3 SOLYC03G112100.3 SOLYC06G011350.3 SOLYC08G078950.3 SOLYC08G081190.3 SOLYC10G047950.2 SOLYC10G055630.2 SOLYC11G069430.2 SOLYC12G056220.2 SOLYC01G079820.3 SOLYC01G080280.3 SOLYC02G072240.3 SOLYC02G094120.3 SOLYC03G006860.3 SOLYC03G114450.3 SOLYC04G007630.2 SOLYC04G054480.3 SOLYC04G073990.3 SOLYC05G007300.3 SOLYC06G065440.1 SOLYC09G074930.3 SOLYC09G…
2.02113e-07	39	248	3.05027	GO:0071555 cell wall organization	http://amigo.geneontology.org/amigo/term/GO:0071555	SOLYC01G102350.3 SOLYC02G067890.3 SOLYC03G005600.3 SOLYC03G025600.3 SOLYC04G063230.3 SOLYC05G007790.3 SOLYC06G074230.3 SOLYC08G005490.3 SOLYC08G077240.3 SOLYC10G083250.2 SOLYC01G065530.3 SOLYC01G087210.3 SOLYC01G096360.3 SOLYC02G072240.3 SOLYC02G081210.3 SOLYC02G081990.3 SOLYC03G031800.3 SOLYC03G083360.3 SOLYC03G083840.3 SOLYC03G093080.3 SOLYC03G093130.3 SOLYC03G115890.3 SOLYC04G054480.3 SOLYC05G…
6.64004e-07	39	263	2.8763	GO:0045229 external encapsulating structure organization	http://amigo.geneontology.org/amigo/term/GO:0045229	SOLYC01G102350.3 SOLYC02G067890.3 SOLYC03G005600.3 SOLYC03G025600.3 SOLYC04G063230.3 SOLYC05G007790.3 SOLYC06G074230.3 SOLYC08G005490.3 SOLYC08G077240.3 SOLYC10G083250.2 SOLYC01G065530.3 SOLYC01G087210.3 SOLYC01G096360.3 SOLYC02G072240.3 SOLYC02G081210.3 SOLYC02G081990.3 SOLYC03G031800.3 SOLYC03G083360.3 SOLYC03G083840.3 SOLYC03G093080.3 SOLYC03G093130.3 SOLYC03G115890.3 SOLYC04G054480.3 SOLYC05G…
1.20658e-08	51	351	2.81831	GO:0071554 cell wall organization or biogenesis	http://amigo.geneontology.org/amigo/term/GO:0071554	SOLYC01G058270.3 SOLYC01G087210.3 SOLYC01G102350.3 SOLYC02G067890.3 SOLYC02G072240.3 SOLYC03G005600.3 SOLYC03G025600.3 SOLYC03G096730.3 SOLYC03G110890.1 SOLYC04G063230.3 SOLYC05G007790.3 SOLYC06G074230.3 SOLYC06G075220.1 SOLYC07G053540.1 SOLYC07G062140.3 SOLYC08G005490.3 SOLYC08G061100.3 SOLYC08G077240.3 SOLYC09G075550.3 SOLYC10G083250.2 SOLYC11G011850.2 SOLYC11G031950.1 SOLYC11G069250.2 SOLYC01G…
1.5357e-11	70	486	2.79375	GO:0009628 response to abiotic stimulus	http://amigo.geneontology.org/amigo/term/GO:0009628	SOLYC01G103960.3 SOLYC01G105030.3 SOLYC02G036350.3 SOLYC02G072000.3 SOLYC02G084850.3 SOLYC02G092950.3 SOLYC03G005760.1 SOLYC03G096290.3 SOLYC05G056050.3 SOLYC06G011350.3 SOLYC06G053960.3 SOLYC06G073180.3 SOLYC06G082210.1 SOLYC07G063350.3 SOLYC07G063600.3 SOLYC07G065840.2 SOLYC08G061130.3 SOLYC08G081190.3 SOLYC09G014520.3 SOLYC09G064790.3 SOLYC09G090180.1 SOLYC09G090870.3 SOLYC10G007690.3 SOLYC10G…
3.08974e-10	62	432	2.78377	GO:1901700 response to oxygen-containing compound	http://amigo.geneontology.org/amigo/term/GO:1901700	SOLYC01G103960.3 SOLYC01G106780.3 SOLYC02G036350.3 SOLYC02G065070.3 SOLYC02G081160.3 SOLYC02G083630.3 SOLYC02G084850.3 SOLYC02G091560.3 SOLYC03G096290.3 SOLYC03G112100.3 SOLYC03G112880.1 SOLYC04G009910.3 SOLYC04G040220.3 SOLYC05G009180.1 SOLYC06G011350.3 SOLYC06G065650.3 SOLYC07G005210.3 SOLYC07G062140.3 SOLYC08G078950.3 SOLYC08G081190.3 SOLYC09G007270.3 SOLYC09G009560.2 SOLYC09G011750.3 SOLYC09G…
2.77305e-07	45	318	2.7448	GO:0007049 cell cycle	http://amigo.geneontology.org/amigo/term/GO:0007049	SOLYC01G087210.3 SOLYC01G087500.3 SOLYC01G107730.3 SOLYC02G072240.3 SOLYC02G082820.3 SOLYC02G087880.3 SOLYC02G092950.3 SOLYC02G092980.3 SOLYC02G093300.3 SOLYC03G025730.3 SOLYC03G032190.3 SOLYC03G097190.3 SOLYC03G113760.3 SOLYC04G076040.3 SOLYC04G077020.3 SOLYC04G078470.3 SOLYC04G081490.3 SOLYC05G053800.3 SOLYC06G008510.3 SOLYC07G018300.3 SOLYC07G053820.3 SOLYC08G061100.3 SOLYC08G066050.3 SOLYC09G…
1.2765e-06	41	293	2.7142	GO:0005976 polysaccharide metabolic proc.	http://amigo.geneontology.org/amigo/term/GO:0005976	SOLYC01G058270.3 SOLYC01G081520.3 SOLYC01G087210.3 SOLYC02G067890.3 SOLYC02G072240.3 SOLYC03G005600.3 SOLYC03G110890.1 SOLYC04G063230.3 SOLYC05G012510.3 SOLYC06G073740.3 SOLYC08G005490.3 SOLYC08G061100.3 SOLYC08G077240.3 SOLYC11G011850.2 SOLYC11G031950.1 SOLYC12G008530.2 SOLYC01G005120.3 SOLYC01G067660.3 SOLYC01G109790.3 SOLYC02G081990.3 SOLYC03G006860.3 SOLYC03G031800.3 SOLYC03G071570.3 SOLYC03G…
8.00543e-06	36	260	2.68569	GO:0022402 cell cycle proc.	http://amigo.geneontology.org/amigo/term/GO:0022402	SOLYC01G087210.3 SOLYC01G087500.3 SOLYC01G107730.3 SOLYC02G072240.3 SOLYC02G082820.3 SOLYC02G092950.3 SOLYC02G092980.3 SOLYC02G093300.3 SOLYC03G032190.3 SOLYC03G097190.3 SOLYC04G076040.3 SOLYC04G078470.3 SOLYC05G053800.3 SOLYC06G008510.3 SOLYC07G018300.3 SOLYC07G053820.3 SOLYC08G061100.3 SOLYC08G066050.3 SOLYC09G074830.3 SOLYC09G075550.3 SOLYC10G080950.2 SOLYC11G005090.2 SOLYC12G088650.2 SOLYC02G…
1.69634e-05	47	403	2.26214	GO:0071310 cellular response to organic substance	http://amigo.geneontology.org/amigo/term/GO:0071310	SOLYC01G103960.3 SOLYC01G106780.3 SOLYC02G036350.3 SOLYC02G065070.3 SOLYC02G091560.3 SOLYC02G091840.3 SOLYC03G112880.1 SOLYC04G009910.3 SOLYC04G040220.3 SOLYC05G009180.1 SOLYC06G065650.3 SOLYC07G062140.3 SOLYC09G011750.3 SOLYC09G015380.1 SOLYC09G065590.3 SOLYC09G074270.3 SOLYC09G082970.3 SOLYC10G078370.2 SOLYC10G079460.1 SOLYC10G079750.2 SOLYC10G085310.1 SOLYC10G086410.3 SOLYC11G011260.1 SOLYC11G…
3.22941e-06	57	499	2.21565	GO:0070887 cellular response to chemical stimulus	http://amigo.geneontology.org/amigo/term/GO:0070887	SOLYC01G079820.3 SOLYC01G103960.3 SOLYC01G106780.3 SOLYC02G036350.3 SOLYC02G065070.3 SOLYC02G083630.3 SOLYC02G091560.3 SOLYC02G091840.3 SOLYC03G112880.1 SOLYC04G009910.3 SOLYC04G040220.3 SOLYC05G009180.1 SOLYC06G065650.3 SOLYC07G062140.3 SOLYC09G007270.3 SOLYC09G011750.3 SOLYC09G015380.1 SOLYC09G065590.3 SOLYC09G074270.3 SOLYC09G082970.3 SOLYC10G078370.2 SOLYC10G079460.1 SOLYC10G079750.2 SOLYC10G…

## Sheet: GO_BP_ED_mock_flg22_UP
Enrichment FDR	nGenes	Pathway Genes	Fold Enrichment	Pathway	URL	Genes
4.0103e-13	72	499	2.93947	GO:0070887 cellular response to chemical stimulus	http://amigo.geneontology.org/amigo/term/GO:0070887	SOLYC01G006650.2.1 SOLYC01G067740.3.1 SOLYC01G098400.3.1 SOLYC01G108400.3.1 SOLYC01G111510.3.1 SOLYC02G083850.3.1 SOLYC03G096050.3.1 SOLYC03G111720.3.1 SOLYC03G113390.3.1 SOLYC03G122190.3.1 SOLYC04G009800.3.1 SOLYC04G056620.2.1 SOLYC05G015530.3.1 SOLYC05G054380.2.1 SOLYC06G005260.3.1 SOLYC06G068930.2.1 SOLYC07G020860.3.1 SOLYC07G042170.3.1 SOLYC07G044980.3.1 SOLYC07G049530.3.1 SOLYC07G049550.3.1 …
3.35508e-12	62	412	3.06572	GO:0035556 intracellular signal transduction	http://amigo.geneontology.org/amigo/term/GO:0035556	SOLYC01G006650.2.1 SOLYC01G010020.3.1 SOLYC01G094960.3.1 SOLYC01G097840.3.1 SOLYC01G098400.3.1 SOLYC01G099520.3.1 SOLYC01G108400.3.1 SOLYC02G081380.3.1 SOLYC02G082550.3.1 SOLYC02G083850.3.1 SOLYC02G090970.1.1 SOLYC02G090980.1.1 SOLYC03G005240.2.1 SOLYC03G044900.3.1 SOLYC03G095510.3.1 SOLYC03G113390.3.1 SOLYC03G117640.1.1 SOLYC03G120750.3.1 SOLYC04G009800.3.1 SOLYC04G079400.3.1 SOLYC05G049970.3.1 …
3.52751e-11	59	403	2.98253	GO:0071310 cellular response to organic substance	http://amigo.geneontology.org/amigo/term/GO:0071310	SOLYC01G006650.2.1 SOLYC01G098400.3.1 SOLYC01G108400.3.1 SOLYC02G083850.3.1 SOLYC03G096050.3.1 SOLYC03G113390.3.1 SOLYC03G122190.3.1 SOLYC04G009800.3.1 SOLYC04G056620.2.1 SOLYC05G015530.3.1 SOLYC05G054380.2.1 SOLYC06G068930.2.1 SOLYC07G042170.3.1 SOLYC07G044980.3.1 SOLYC07G049530.3.1 SOLYC07G049550.3.1 SOLYC07G064610.3.1 SOLYC08G036640.3.1 SOLYC08G067290.3.1 SOLYC10G074570.2.1 SOLYC10G076660.2.1 …
1.44032e-07	53	434	2.48785	GO:0044283 small molecule biosynthetic proc.	http://amigo.geneontology.org/amigo/term/GO:0044283	SOLYC01G068640.3.1 SOLYC01G091190.3.1 SOLYC01G105560.3.1 SOLYC02G078410.1.1 SOLYC02G080620.3.1 SOLYC04G009960.3.1 SOLYC04G049360.3.1 SOLYC04G051860.3.1 SOLYC04G079730.1.1 SOLYC05G005160.3.1 SOLYC05G051850.3.1 SOLYC06G005490.3.1 SOLYC06G071550.3.1 SOLYC06G074530.1.1 SOLYC07G007870.3.1 SOLYC07G043310.3.1 SOLYC07G061730.3.1 SOLYC09G007130.3.1 SOLYC09G008670.3.1 SOLYC09G082060.3.1 SOLYC09G098460.1.1 …
1.12043e-05	52	495	2.14011	GO:0015031 protein transport	http://amigo.geneontology.org/amigo/term/GO:0015031	SOLYC01G006950.3.1 SOLYC01G010940.3.1 SOLYC01G060130.3.1 SOLYC01G098780.3.1 SOLYC02G068390.3.1 SOLYC02G072130.3.1 SOLYC02G081380.3.1 SOLYC03G031750.2.1 SOLYC03G116600.3.1 SOLYC03G118140.3.1 SOLYC03G120750.3.1 SOLYC03G121360.1.1 SOLYC04G050240.3.1 SOLYC04G082020.3.1 SOLYC05G005190.3.1 SOLYC05G046340.2.1 SOLYC05G051570.3.1 SOLYC05G053940.3.1 SOLYC06G068780.3.1 SOLYC06G068820.3.1 SOLYC06G072330.3.1 …
1.43868e-06	50	432	2.35789	GO:1901700 response to oxygen-containing compound	http://amigo.geneontology.org/amigo/term/GO:1901700	SOLYC01G067740.3.1 SOLYC01G108400.3.1 SOLYC01G111510.3.1 SOLYC02G083850.3.1 SOLYC03G096050.3.1 SOLYC03G113390.3.1 SOLYC03G122190.3.1 SOLYC04G009800.3.1 SOLYC05G054380.2.1 SOLYC05G054650.1.1 SOLYC06G068930.2.1 SOLYC07G042170.3.1 SOLYC07G044980.3.1 SOLYC07G049530.3.1 SOLYC07G049550.3.1 SOLYC07G064610.3.1 SOLYC08G036640.3.1 SOLYC08G067290.3.1 SOLYC08G078340.3.1 SOLYC10G074570.2.1 SOLYC10G076660.2.1 …
1.43868e-06	49	420	2.37676	GO:0009607 response to biotic stimulus	http://amigo.geneontology.org/amigo/term/GO:0009607	SOLYC01G005220.3.1 SOLYC02G068300.3.1 SOLYC02G071780.3.1 SOLYC02G077780.3.1 SOLYC07G044980.3.1 SOLYC07G049530.3.1 SOLYC07G049550.3.1 SOLYC09G005000.1.1 SOLYC10G008150.1.1 SOLYC10G055780.1.1 SOLYC12G005940.2.1 SOLYC07G008620.1.1 SOLYC07G008630.1.1 SOLYC09G008670.3.1 SOLYC01G067740.3.1 SOLYC01G090430.3.1 SOLYC01G097240.3.1 SOLYC01G104970.3.1 SOLYC01G109110.3.1 SOLYC02G032850.3.1 SOLYC02G077060.2.1 …
2.45271e-08	47	338	2.83282	GO:0009755 hormone-mediated signaling pathway	http://amigo.geneontology.org/amigo/term/GO:0009755	SOLYC01G006650.2.1 SOLYC01G098400.3.1 SOLYC01G108400.3.1 SOLYC02G083850.3.1 SOLYC03G096050.3.1 SOLYC03G113390.3.1 SOLYC03G122190.3.1 SOLYC04G009800.3.1 SOLYC04G056620.2.1 SOLYC05G054380.2.1 SOLYC06G068930.2.1 SOLYC07G042170.3.1 SOLYC07G044980.3.1 SOLYC07G064610.3.1 SOLYC08G036640.3.1 SOLYC08G067290.3.1 SOLYC10G074570.2.1 SOLYC10G076660.2.1 SOLYC10G085000.2.1 SOLYC11G006370.2.1 SOLYC11G011030.2.1 …
5.96448e-08	47	349	2.74353	GO:0032870 cellular response to hormone stimulus	http://amigo.geneontology.org/amigo/term/GO:0032870	SOLYC01G006650.2.1 SOLYC01G098400.3.1 SOLYC01G108400.3.1 SOLYC02G083850.3.1 SOLYC03G096050.3.1 SOLYC03G113390.3.1 SOLYC03G122190.3.1 SOLYC04G009800.3.1 SOLYC04G056620.2.1 SOLYC05G054380.2.1 SOLYC06G068930.2.1 SOLYC07G042170.3.1 SOLYC07G044980.3.1 SOLYC07G064610.3.1 SOLYC08G036640.3.1 SOLYC08G067290.3.1 SOLYC10G074570.2.1 SOLYC10G076660.2.1 SOLYC10G085000.2.1 SOLYC11G006370.2.1 SOLYC11G011030.2.1 …
1.40463e-07	47	359	2.66711	GO:0071495 cellular response to endogenous stimulus	http://amigo.geneontology.org/amigo/term/GO:0071495	SOLYC01G006650.2.1 SOLYC01G098400.3.1 SOLYC01G108400.3.1 SOLYC02G083850.3.1 SOLYC03G096050.3.1 SOLYC03G113390.3.1 SOLYC03G122190.3.1 SOLYC04G009800.3.1 SOLYC04G056620.2.1 SOLYC05G054380.2.1 SOLYC06G068930.2.1 SOLYC07G042170.3.1 SOLYC07G044980.3.1 SOLYC07G064610.3.1 SOLYC08G036640.3.1 SOLYC08G067290.3.1 SOLYC10G074570.2.1 SOLYC10G076660.2.1 SOLYC10G085000.2.1 SOLYC11G006370.2.1 SOLYC11G011030.2.1 …
1.27789e-06	46	378	2.47916	GO:0016192 vesicle-mediated transport	http://amigo.geneontology.org/amigo/term/GO:0016192	SOLYC01G006950.3.1 SOLYC01G010940.3.1 SOLYC01G060130.3.1 SOLYC01G066940.3.1 SOLYC01G105100.3.1 SOLYC03G031750.2.1 SOLYC03G116600.3.1 SOLYC03G119670.3.1 SOLYC03G121360.1.1 SOLYC03G123870.3.1 SOLYC04G050240.3.1 SOLYC05G005190.3.1 SOLYC05G051570.3.1 SOLYC05G053940.3.1 SOLYC06G063030.3.1 SOLYC06G072440.3.1 SOLYC07G047720.3.1 SOLYC08G076130.3.1 SOLYC08G076920.3.1 SOLYC09G082770.3.1 SOLYC10G012410.3.1 …
5.87278e-05	46	446	2.10117	GO:0070727 cellular macromolecule localization	http://amigo.geneontology.org/amigo/term/GO:0070727	SOLYC01G006950.3.1 SOLYC01G010940.3.1 SOLYC01G060130.3.1 SOLYC01G098780.3.1 SOLYC02G068390.3.1 SOLYC02G072130.3.1 SOLYC02G081380.3.1 SOLYC03G031750.2.1 SOLYC03G096790.3.1 SOLYC03G116600.3.1 SOLYC03G120750.3.1 SOLYC04G050240.3.1 SOLYC04G082020.3.1 SOLYC05G005190.3.1 SOLYC05G046340.2.1 SOLYC05G051570.3.1 SOLYC05G053940.3.1 SOLYC06G068820.3.1 SOLYC06G072330.3.1 SOLYC06G072440.3.1 SOLYC06G072610.3.1 …
1.03565e-05	45	399	2.29762	GO:0043207 response to external biotic stimulus	http://amigo.geneontology.org/amigo/term/GO:0043207	SOLYC01G005220.3.1 SOLYC02G068300.3.1 SOLYC02G071780.3.1 SOLYC02G077780.3.1 SOLYC07G044980.3.1 SOLYC07G049530.3.1 SOLYC07G049550.3.1 SOLYC09G005000.1.1 SOLYC10G008150.1.1 SOLYC10G055780.1.1 SOLYC12G005940.2.1 SOLYC07G008620.1.1 SOLYC07G008630.1.1 SOLYC09G008670.3.1 SOLYC01G067740.3.1 SOLYC01G090430.3.1 SOLYC01G097240.3.1 SOLYC01G104970.3.1 SOLYC01G109110.3.1 SOLYC02G032850.3.1 SOLYC02G077060.2.1 …
1.03565e-05	45	399	2.29762	GO:0051707 response to other organism	http://amigo.geneontology.org/amigo/term/GO:0051707	SOLYC01G005220.3.1 SOLYC02G068300.3.1 SOLYC02G071780.3.1 SOLYC02G077780.3.1 SOLYC07G044980.3.1 SOLYC07G049530.3.1 SOLYC07G049550.3.1 SOLYC09G005000.1.1 SOLYC10G008150.1.1 SOLYC10G055780.1.1 SOLYC12G005940.2.1 SOLYC07G008620.1.1 SOLYC07G008630.1.1 SOLYC09G008670.3.1 SOLYC01G067740.3.1 SOLYC01G090430.3.1 SOLYC01G097240.3.1 SOLYC01G104970.3.1 SOLYC01G109110.3.1 SOLYC02G032850.3.1 SOLYC02G077060.2.1 …
1.2282e-05	45	403	2.27481	GO:0044419 biological proc. involved in interspecies interaction between organis	http://amigo.geneontology.org/amigo/term/GO:0044419	SOLYC01G005220.3.1 SOLYC02G068300.3.1 SOLYC02G071780.3.1 SOLYC02G077780.3.1 SOLYC07G044980.3.1 SOLYC07G049530.3.1 SOLYC07G049550.3.1 SOLYC09G005000.1.1 SOLYC10G008150.1.1 SOLYC10G055780.1.1 SOLYC12G005940.2.1 SOLYC07G008620.1.1 SOLYC07G008630.1.1 SOLYC09G008670.3.1 SOLYC01G067740.3.1 SOLYC01G090430.3.1 SOLYC01G097240.3.1 SOLYC01G104970.3.1 SOLYC01G109110.3.1 SOLYC02G032850.3.1 SOLYC02G077060.2.1 …
0.000106709	45	444	2.06475	GO:0034613 cellular protein localization	http://amigo.geneontology.org/amigo/term/GO:0034613	SOLYC01G006950.3.1 SOLYC01G010940.3.1 SOLYC01G060130.3.1 SOLYC01G098780.3.1 SOLYC02G068390.3.1 SOLYC02G072130.3.1 SOLYC02G081380.3.1 SOLYC03G031750.2.1 SOLYC03G096790.3.1 SOLYC03G116600.3.1 SOLYC03G120750.3.1 SOLYC04G050240.3.1 SOLYC04G082020.3.1 SOLYC05G005190.3.1 SOLYC05G046340.2.1 SOLYC05G051570.3.1 SOLYC05G053940.3.1 SOLYC06G068820.3.1 SOLYC06G072330.3.1 SOLYC06G072440.3.1 SOLYC06G072610.3.1 …
2.29864e-07	44	330	2.71629	GO:0016053 organic acid biosynthetic proc.	http://amigo.geneontology.org/amigo/term/GO:0016053	SOLYC01G091190.3.1 SOLYC02G080620.3.1 SOLYC04G009960.3.1 SOLYC04G049360.3.1 SOLYC04G051860.3.1 SOLYC04G079730.1.1 SOLYC05G005160.3.1 SOLYC06G071550.3.1 SOLYC06G074530.1.1 SOLYC07G007870.3.1 SOLYC07G043310.3.1 SOLYC07G061730.3.1 SOLYC09G007130.3.1 SOLYC09G008670.3.1 SOLYC09G082060.3.1 SOLYC09G098460.1.1 SOLYC10G012370.3.1 SOLYC11G005620.1.1 SOLYC11G066890.1.1 SOLYC12G036390.2.1 SOLYC01G105060.3.1 …
0.000775109	44	475	1.88711	GO:0019637 organophosphate metabolic proc.	http://amigo.geneontology.org/amigo/term/GO:0019637	SOLYC01G007910.3.1 SOLYC01G094550.3.1 SOLYC01G098840.3.1 SOLYC01G104880.3.1 SOLYC02G093290.3.1 SOLYC03G033370.3.1 SOLYC03G121070.3.1 SOLYC04G016520.3.1 SOLYC04G081400.3.1 SOLYC05G005160.3.1 SOLYC05G005250.3.1 SOLYC05G055760.3.1 SOLYC06G005490.3.1 SOLYC06G007590.3.1 SOLYC06G035690.3.1 SOLYC06G066310.3.1 SOLYC06G068090.3.1 SOLYC06G083790.3.1 SOLYC08G007790.3.1 SOLYC09G008310.3.1 SOLYC09G074210.3.1 …
1.43868e-06	43	344	2.54652	GO:0032787 monocarboxylic acid metabolic proc.	http://amigo.geneontology.org/amigo/term/GO:0032787	SOLYC01G094550.3.1 SOLYC03G070380.3.1 SOLYC03G121070.3.1 SOLYC04G049360.3.1 SOLYC04G051860.3.1 SOLYC04G054890.3.1 SOLYC04G079730.1.1 SOLYC04G081400.3.1 SOLYC05G005160.3.1 SOLYC05G012180.3.1 SOLYC05G050120.3.1 SOLYC06G005490.3.1 SOLYC06G053480.3.1 SOLYC06G053670.1.1 SOLYC07G007870.3.1 SOLYC07G043310.3.1 SOLYC08G068390.3.1 SOLYC09G007130.3.1 SOLYC09G098460.1.1 SOLYC12G011160.2.1 SOLYC12G036390.2.1 …
4.62214e-05	42	387	2.21094	GO:0006886 intracellular protein transport	http://amigo.geneontology.org/amigo/term/GO:0006886	SOLYC01G006950.3.1 SOLYC01G010940.3.1 SOLYC01G060130.3.1 SOLYC01G098780.3.1 SOLYC02G068390.3.1 SOLYC02G072130.3.1 SOLYC02G081380.3.1 SOLYC03G031750.2.1 SOLYC03G116600.3.1 SOLYC03G120750.3.1 SOLYC04G050240.3.1 SOLYC04G082020.3.1 SOLYC05G005190.3.1 SOLYC05G046340.2.1 SOLYC05G051570.3.1 SOLYC05G053940.3.1 SOLYC06G068820.3.1 SOLYC06G072330.3.1 SOLYC06G072610.3.1 SOLYC07G008840.3.1 SOLYC07G047720.3.1 …

## Sheet: GO_BP_ED_mock_flgII28_UP
Enrichment FDR	nGenes	Pathway Genes	Fold Enrichment	Pathway	URL	Genes
2.15013e-09	48	499	3.10968	GO:0070887 cellular response to chemical stimulus	http://amigo.geneontology.org/amigo/term/GO:0070887	SOLYC01G006650.2.1 SOLYC01G067740.3.1 SOLYC01G098400.3.1 SOLYC02G083850.3.1 SOLYC03G111720.3.1 SOLYC03G122190.3.1 SOLYC04G056620.2.1 SOLYC05G015530.3.1 SOLYC05G054380.2.1 SOLYC06G005260.3.1 SOLYC07G042170.3.1 SOLYC07G049530.3.1 SOLYC08G036640.3.1 SOLYC08G077180.3.1 SOLYC10G074570.2.1 SOLYC10G076660.2.1 SOLYC10G085000.2.1 SOLYC11G011030.2.1 SOLYC11G018610.2.1 SOLYC11G065660.2.1 SOLYC12G005940.2.1 …
5.34589e-09	43	434	3.20297	GO:0044283 small molecule biosynthetic proc.	http://amigo.geneontology.org/amigo/term/GO:0044283	SOLYC01G091190.3.1 SOLYC01G105560.3.1 SOLYC02G080620.3.1 SOLYC04G009960.3.1 SOLYC04G049360.3.1 SOLYC04G051860.3.1 SOLYC04G076880.3.1 SOLYC04G079730.1.1 SOLYC05G005160.3.1 SOLYC06G005490.3.1 SOLYC06G074530.1.1 SOLYC07G007870.3.1 SOLYC07G017610.3.1 SOLYC07G043310.3.1 SOLYC09G007130.3.1 SOLYC09G008670.3.1 SOLYC09G082060.3.1 SOLYC09G098460.1.1 SOLYC10G012370.3.1 SOLYC11G066890.1.1 SOLYC12G036390.2.1 …
1.07989e-10	42	351	3.86827	GO:0006520 cellular amino acid metabolic proc.	http://amigo.geneontology.org/amigo/term/GO:0006520	SOLYC02G080620.3.1 SOLYC02G089630.3.1 SOLYC03G098300.1.1 SOLYC04G009960.3.1 SOLYC04G025530.3.1 SOLYC04G049360.3.1 SOLYC04G051860.3.1 SOLYC04G054710.3.1 SOLYC04G063350.3.1 SOLYC04G078460.3.1 SOLYC04G082030.1.1 SOLYC05G056480.3.1 SOLYC06G074530.1.1 SOLYC07G017610.3.1 SOLYC07G043310.3.1 SOLYC07G045050.3.1 SOLYC08G068690.1.1 SOLYC08G068700.1.1 SOLYC08G068710.1.1 SOLYC08G068720.1.1 SOLYC08G068730.1.1 …
2.14318e-08	40	403	3.2087	GO:0071310 cellular response to organic substance	http://amigo.geneontology.org/amigo/term/GO:0071310	SOLYC01G006650.2.1 SOLYC01G098400.3.1 SOLYC02G083850.3.1 SOLYC03G122190.3.1 SOLYC04G056620.2.1 SOLYC05G015530.3.1 SOLYC05G054380.2.1 SOLYC07G042170.3.1 SOLYC07G049530.3.1 SOLYC08G036640.3.1 SOLYC08G077180.3.1 SOLYC10G074570.2.1 SOLYC10G076660.2.1 SOLYC10G085000.2.1 SOLYC11G011030.2.1 SOLYC11G018610.2.1 SOLYC11G065660.2.1 SOLYC12G005940.2.1 SOLYC12G009220.2.1 SOLYC12G010670.1.1 SOLYC12G096960.2.1 …
4.70835e-09	37	330	3.62462	GO:0016053 organic acid biosynthetic proc.	http://amigo.geneontology.org/amigo/term/GO:0016053	SOLYC01G091190.3.1 SOLYC02G080620.3.1 SOLYC04G009960.3.1 SOLYC04G049360.3.1 SOLYC04G051860.3.1 SOLYC04G079730.1.1 SOLYC05G005160.3.1 SOLYC06G074530.1.1 SOLYC07G007870.3.1 SOLYC07G017610.3.1 SOLYC07G043310.3.1 SOLYC09G007130.3.1 SOLYC09G008670.3.1 SOLYC09G082060.3.1 SOLYC09G098460.1.1 SOLYC10G012370.3.1 SOLYC11G066890.1.1 SOLYC12G036390.2.1 SOLYC12G099930.2.1 SOLYC02G085730.3.1 SOLYC02G092260.3.1 …
4.70835e-09	35	299	3.78418	GO:0046394 carboxylic acid biosynthetic proc.	http://amigo.geneontology.org/amigo/term/GO:0046394	SOLYC01G091190.3.1 SOLYC02G080620.3.1 SOLYC04G009960.3.1 SOLYC04G049360.3.1 SOLYC04G079730.1.1 SOLYC05G005160.3.1 SOLYC06G074530.1.1 SOLYC07G007870.3.1 SOLYC07G017610.3.1 SOLYC07G043310.3.1 SOLYC09G007130.3.1 SOLYC09G008670.3.1 SOLYC09G082060.3.1 SOLYC09G098460.1.1 SOLYC10G012370.3.1 SOLYC11G066890.1.1 SOLYC12G036390.2.1 SOLYC12G099930.2.1 SOLYC02G085730.3.1 SOLYC02G092260.3.1 SOLYC03G005320.3.1 …
1.52317e-05	34	412	2.66782	GO:0035556 intracellular signal transduction	http://amigo.geneontology.org/amigo/term/GO:0035556	SOLYC01G006650.2.1 SOLYC01G094960.3.1 SOLYC01G098400.3.1 SOLYC02G082550.3.1 SOLYC02G083850.3.1 SOLYC02G084870.3.1 SOLYC02G090970.1.1 SOLYC02G090980.1.1 SOLYC03G005240.2.1 SOLYC03G044900.3.1 SOLYC03G095510.3.1 SOLYC03G115700.3.1 SOLYC03G117640.1.1 SOLYC05G051570.3.1 SOLYC06G053930.3.1 SOLYC09G074890.1.1 SOLYC10G074570.2.1 SOLYC10G081170.2.1 SOLYC11G018610.2.1 SOLYC11G065660.2.1 SOLYC11G072630.2.1 …
3.58208e-05	34	432	2.54431	GO:1901700 response to oxygen-containing compound	http://amigo.geneontology.org/amigo/term/GO:1901700	SOLYC01G067740.3.1 SOLYC02G062390.3.1 SOLYC02G083850.3.1 SOLYC03G122190.3.1 SOLYC05G054380.2.1 SOLYC05G054650.1.1 SOLYC07G042170.3.1 SOLYC07G049530.3.1 SOLYC08G036640.3.1 SOLYC08G077180.3.1 SOLYC08G078340.3.1 SOLYC10G074570.2.1 SOLYC10G076660.2.1 SOLYC10G085000.2.1 SOLYC11G011030.2.1 SOLYC11G018610.2.1 SOLYC11G065660.2.1 SOLYC12G005940.2.1 SOLYC12G009220.2.1 SOLYC12G096960.2.1 SOLYC01G005220.3.1 …
1.31722e-06	33	344	3.1012	GO:0032787 monocarboxylic acid metabolic proc.	http://amigo.geneontology.org/amigo/term/GO:0032787	SOLYC01G094550.3.1 SOLYC03G111130.1.1 SOLYC03G111140.3.1 SOLYC04G049360.3.1 SOLYC04G051860.3.1 SOLYC04G054890.3.1 SOLYC04G079730.1.1 SOLYC05G005160.3.1 SOLYC05G012180.3.1 SOLYC05G050120.3.1 SOLYC06G005490.3.1 SOLYC07G007870.3.1 SOLYC07G043310.3.1 SOLYC08G068390.3.1 SOLYC08G077180.3.1 SOLYC09G007130.3.1 SOLYC09G098460.1.1 SOLYC12G011160.2.1 SOLYC12G036390.2.1 SOLYC01G098910.3.1 SOLYC02G085730.3.1 …
1.58518e-06	33	349	3.05677	GO:0032870 cellular response to hormone stimulus	http://amigo.geneontology.org/amigo/term/GO:0032870	SOLYC01G006650.2.1 SOLYC01G098400.3.1 SOLYC02G083850.3.1 SOLYC03G122190.3.1 SOLYC04G056620.2.1 SOLYC05G054380.2.1 SOLYC07G042170.3.1 SOLYC08G036640.3.1 SOLYC08G077180.3.1 SOLYC10G074570.2.1 SOLYC10G076660.2.1 SOLYC10G085000.2.1 SOLYC11G011030.2.1 SOLYC11G018610.2.1 SOLYC11G065660.2.1 SOLYC12G009220.2.1 SOLYC12G096960.2.1 SOLYC02G077370.1.1 SOLYC03G005520.1.1 SOLYC04G005610.3.1 SOLYC04G071770.3.1 …
2.71814e-06	33	359	2.97163	GO:0071495 cellular response to endogenous stimulus	http://amigo.geneontology.org/amigo/term/GO:0071495	SOLYC01G006650.2.1 SOLYC01G098400.3.1 SOLYC02G083850.3.1 SOLYC03G122190.3.1 SOLYC04G056620.2.1 SOLYC05G054380.2.1 SOLYC07G042170.3.1 SOLYC08G036640.3.1 SOLYC08G077180.3.1 SOLYC10G074570.2.1 SOLYC10G076660.2.1 SOLYC10G085000.2.1 SOLYC11G011030.2.1 SOLYC11G018610.2.1 SOLYC11G065660.2.1 SOLYC12G009220.2.1 SOLYC12G096960.2.1 SOLYC02G077370.1.1 SOLYC03G005520.1.1 SOLYC04G005610.3.1 SOLYC04G071770.3.1 …
1.12336e-10	32	214	4.83405	GO:1901605 alpha-amino acid metabolic proc.	http://amigo.geneontology.org/amigo/term/GO:1901605	SOLYC02G080620.3.1 SOLYC02G089630.3.1 SOLYC03G098300.1.1 SOLYC04G009960.3.1 SOLYC04G025530.3.1 SOLYC04G078460.3.1 SOLYC04G082030.1.1 SOLYC06G074530.1.1 SOLYC07G017610.3.1 SOLYC07G045050.3.1 SOLYC08G068690.1.1 SOLYC08G068700.1.1 SOLYC08G068710.1.1 SOLYC08G068720.1.1 SOLYC08G068730.1.1 SOLYC09G008670.3.1 SOLYC09G082060.3.1 SOLYC10G012370.3.1 SOLYC11G011920.2.1 SOLYC11G066890.1.1 SOLYC12G014100.2.1 …
2.34739e-06	32	338	3.06061	GO:0009755 hormone-mediated signaling pathway	http://amigo.geneontology.org/amigo/term/GO:0009755	SOLYC01G006650.2.1 SOLYC01G098400.3.1 SOLYC02G083850.3.1 SOLYC03G122190.3.1 SOLYC04G056620.2.1 SOLYC05G054380.2.1 SOLYC07G042170.3.1 SOLYC08G036640.3.1 SOLYC10G074570.2.1 SOLYC10G076660.2.1 SOLYC10G085000.2.1 SOLYC11G011030.2.1 SOLYC11G018610.2.1 SOLYC11G065660.2.1 SOLYC12G009220.2.1 SOLYC12G096960.2.1 SOLYC02G077370.1.1 SOLYC03G005520.1.1 SOLYC04G005610.3.1 SOLYC04G071770.3.1 SOLYC05G008750.3.1 …
0.000574984	30	420	2.30912	GO:0009607 response to biotic stimulus	http://amigo.geneontology.org/amigo/term/GO:0009607	SOLYC01G005220.3.1 SOLYC02G071780.3.1 SOLYC02G082930.3.1 SOLYC07G049530.3.1 SOLYC09G005000.1.1 SOLYC10G055780.1.1 SOLYC12G005940.2.1 SOLYC07G008620.1.1 SOLYC09G008670.3.1 SOLYC01G067740.3.1 SOLYC01G097240.3.1 SOLYC01G109110.3.1 SOLYC02G077060.2.1 SOLYC02G092890.1.1 SOLYC03G034220.3.1 SOLYC03G080190.3.1 SOLYC04G049090.3.1 SOLYC04G054690.3.1 SOLYC06G071810.1.1 SOLYC07G006770.2.1 SOLYC07G007870.3.1 …
0.00154948	29	427	2.19556	GO:0008610 lipid biosynthetic proc.	http://amigo.geneontology.org/amigo/term/GO:0008610	SOLYC01G098840.3.1 SOLYC01G107900.3.1 SOLYC02G082260.3.1 SOLYC04G079730.1.1 SOLYC05G005160.3.1 SOLYC05G055760.3.1 SOLYC06G051750.3.1 SOLYC06G066310.3.1 SOLYC07G007870.3.1 SOLYC07G017510.3.1 SOLYC08G007790.3.1 SOLYC09G098460.1.1 SOLYC11G007020.2.1 SOLYC12G015860.2.1 SOLYC12G056450.2.1 SOLYC12G100270.2.1 SOLYC01G110290.3.1 SOLYC02G085730.3.1 SOLYC03G005320.3.1 SOLYC03G111170.3.1 SOLYC03G122340.3.1 …
0.00253424	27	399	2.18759	GO:0043207 response to external biotic stimulus	http://amigo.geneontology.org/amigo/term/GO:0043207	SOLYC01G005220.3.1 SOLYC02G071780.3.1 SOLYC02G082930.3.1 SOLYC07G049530.3.1 SOLYC09G005000.1.1 SOLYC10G055780.1.1 SOLYC12G005940.2.1 SOLYC07G008620.1.1 SOLYC09G008670.3.1 SOLYC01G067740.3.1 SOLYC01G097240.3.1 SOLYC01G109110.3.1 SOLYC02G077060.2.1 SOLYC02G092890.1.1 SOLYC03G034220.3.1 SOLYC03G080190.3.1 SOLYC04G054690.3.1 SOLYC06G071810.1.1 SOLYC07G006770.2.1 SOLYC07G007870.3.1 SOLYC09G005080.1.1 …
0.00253424	27	399	2.18759	GO:0051707 response to other organism	http://amigo.geneontology.org/amigo/term/GO:0051707	SOLYC01G005220.3.1 SOLYC02G071780.3.1 SOLYC02G082930.3.1 SOLYC07G049530.3.1 SOLYC09G005000.1.1 SOLYC10G055780.1.1 SOLYC12G005940.2.1 SOLYC07G008620.1.1 SOLYC09G008670.3.1 SOLYC01G067740.3.1 SOLYC01G097240.3.1 SOLYC01G109110.3.1 SOLYC02G077060.2.1 SOLYC02G092890.1.1 SOLYC03G034220.3.1 SOLYC03G080190.3.1 SOLYC04G054690.3.1 SOLYC06G071810.1.1 SOLYC07G006770.2.1 SOLYC07G007870.3.1 SOLYC09G005080.1.1 …
0.00281826	27	403	2.16588	GO:0044419 biological proc. involved in interspecies interaction between organis	http://amigo.geneontology.org/amigo/term/GO:0044419	SOLYC01G005220.3.1 SOLYC02G071780.3.1 SOLYC02G082930.3.1 SOLYC07G049530.3.1 SOLYC09G005000.1.1 SOLYC10G055780.1.1 SOLYC12G005940.2.1 SOLYC07G008620.1.1 SOLYC09G008670.3.1 SOLYC01G067740.3.1 SOLYC01G097240.3.1 SOLYC01G109110.3.1 SOLYC02G077060.2.1 SOLYC02G092890.1.1 SOLYC03G034220.3.1 SOLYC03G080190.3.1 SOLYC04G054690.3.1 SOLYC06G071810.1.1 SOLYC07G006770.2.1 SOLYC07G007870.3.1 SOLYC09G005080.1.1 …
0.0317803	26	475	1.76952	GO:0019637 organophosphate metabolic proc.	http://amigo.geneontology.org/amigo/term/GO:0019637	SOLYC01G094550.3.1 SOLYC01G098840.3.1 SOLYC01G110290.3.1 SOLYC05G005160.3.1 SOLYC05G005250.3.1 SOLYC05G055760.3.1 SOLYC06G005490.3.1 SOLYC06G066310.3.1 SOLYC06G083790.3.1 SOLYC07G017510.3.1 SOLYC08G007790.3.1 SOLYC08G077180.3.1 SOLYC11G007020.2.1 SOLYC12G015860.2.1 SOLYC12G042920.2.1 SOLYC12G056450.2.1 SOLYC01G008560.3.1 SOLYC01G056850.3.1 SOLYC02G082190.3.1 SOLYC02G082260.3.1 SOLYC03G118000.1.1 …
1.52317e-05	25	249	3.24575	GO:0006790 sulfur compound metabolic proc.	http://amigo.geneontology.org/amigo/term/GO:0006790	SOLYC01G094550.3.1 SOLYC01G098840.3.1 SOLYC01G100410.3.1 SOLYC03G005260.3.1 SOLYC05G005160.3.1 SOLYC06G066310.3.1 SOLYC06G083790.3.1 SOLYC07G014670.3.1 SOLYC07G043310.3.1 SOLYC07G053150.3.1 SOLYC08G007790.3.1 SOLYC09G063150.3.1 SOLYC09G082060.3.1 SOLYC10G012370.3.1 SOLYC11G007020.2.1 SOLYC12G056450.2.1 SOLYC02G032860.3.1 SOLYC07G017860.3.1 SOLYC07G065340.1.1 SOLYC08G080900.3.1 SOLYC08G080910.3.1 …

## Sheet: GO_BP_ED_mock_flg22_DOWN
Enrichment FDR	nGenes	Pathway Genes	Fold Enrichment	Pathway	URL	Genes
4.29648e-16	87	486	2.90444	GO:0009628 response to abiotic stimulus	http://amigo.geneontology.org/amigo/term/GO:0009628	SOLYC01G103960.3.1 SOLYC01G106210.3.1 SOLYC01G106260.3.1 SOLYC01G106430.3.1 SOLYC02G036350.3.1 SOLYC03G096290.3.1 SOLYC03G116370.3.1 SOLYC04G014480.3.1 SOLYC06G053960.3.1 SOLYC06G073180.3.1 SOLYC06G082210.1.1 SOLYC07G063600.3.1 SOLYC07G065840.2.1 SOLYC08G081190.3.1 SOLYC09G064790.3.1 SOLYC09G090180.1.1 SOLYC09G090870.3.1 SOLYC10G047950.2.1 SOLYC10G054910.1.1 SOLYC10G055630.2.1 SOLYC10G074680.2.1 …
8.86379e-06	62	499	2.01591	GO:0070887 cellular response to chemical stimulus	http://amigo.geneontology.org/amigo/term/GO:0070887	SOLYC01G079820.3.1 SOLYC01G103960.3.1 SOLYC01G106210.3.1 SOLYC01G106260.3.1 SOLYC01G106780.3.1 SOLYC02G036350.3.1 SOLYC02G065070.3.1 SOLYC02G091840.3.1 SOLYC03G112880.1.1 SOLYC04G009910.3.1 SOLYC04G040220.3.1 SOLYC05G009180.1.1 SOLYC06G065650.3.1 SOLYC07G062140.3.1 SOLYC09G065590.3.1 SOLYC09G065630.3.1 SOLYC09G082970.3.1 SOLYC10G054910.1.1 SOLYC10G078370.2.1 SOLYC10G079460.1.1 SOLYC10G079750.2.1 …
1.04157e-10	61	346	2.86044	GO:0034660 ncRNA metabolic proc.	http://amigo.geneontology.org/amigo/term/GO:0034660	SOLYC01G068050.3.1 SOLYC01G080150.3.1 SOLYC01G081460.3.1 SOLYC01G087670.3.1 SOLYC01G091800.3.1 SOLYC01G095710.3.1 SOLYC01G102800.3.1 SOLYC01G103080.3.1 SOLYC01G111420.3.1 SOLYC01G111990.3.1 SOLYC02G038750.3.1 SOLYC02G065300.1.1 SOLYC02G084730.3.1 SOLYC02G085230.3.1 SOLYC03G025270.3.1 SOLYC03G062650.3.1 SOLYC03G093480.3.1 SOLYC03G093880.3.1 SOLYC03G096220.3.1 SOLYC04G007240.1.1 SOLYC04G014870.3.1 …
4.68314e-07	60	432	2.25344	GO:1901700 response to oxygen-containing compound	http://amigo.geneontology.org/amigo/term/GO:1901700	SOLYC01G103960.3.1 SOLYC01G106780.3.1 SOLYC02G036350.3.1 SOLYC02G065070.3.1 SOLYC02G068080.3.1 SOLYC02G081160.3.1 SOLYC02G082760.3.1 SOLYC03G096290.3.1 SOLYC03G112880.1.1 SOLYC04G009910.3.1 SOLYC04G014480.3.1 SOLYC04G040220.3.1 SOLYC05G009180.1.1 SOLYC06G065650.3.1 SOLYC06G071430.3.1 SOLYC07G062140.3.1 SOLYC08G078950.3.1 SOLYC08G081190.3.1 SOLYC09G065630.3.1 SOLYC09G082970.3.1 SOLYC10G054910.1.1 …
2.38099e-06	55	403	2.2143	GO:0071310 cellular response to organic substance	http://amigo.geneontology.org/amigo/term/GO:0071310	SOLYC01G103960.3.1 SOLYC01G106210.3.1 SOLYC01G106260.3.1 SOLYC01G106780.3.1 SOLYC02G036350.3.1 SOLYC02G065070.3.1 SOLYC02G091840.3.1 SOLYC03G112880.1.1 SOLYC04G009910.3.1 SOLYC04G040220.3.1 SOLYC05G009180.1.1 SOLYC06G065650.3.1 SOLYC07G062140.3.1 SOLYC09G065590.3.1 SOLYC09G065630.3.1 SOLYC09G082970.3.1 SOLYC10G054910.1.1 SOLYC10G078370.2.1 SOLYC10G079460.1.1 SOLYC10G079750.2.1 SOLYC10G080880.2.1 …
1.55668e-10	53	280	3.07112	GO:0034470 ncRNA processing	http://amigo.geneontology.org/amigo/term/GO:0034470	SOLYC01G068050.3.1 SOLYC01G080150.3.1 SOLYC01G081460.3.1 SOLYC01G087670.3.1 SOLYC01G091800.3.1 SOLYC01G095710.3.1 SOLYC01G103080.3.1 SOLYC01G111420.3.1 SOLYC01G111990.3.1 SOLYC02G038750.3.1 SOLYC02G084730.3.1 SOLYC02G085230.3.1 SOLYC03G025270.3.1 SOLYC03G062650.3.1 SOLYC03G093480.3.1 SOLYC03G093880.3.1 SOLYC03G096220.3.1 SOLYC04G007240.1.1 SOLYC04G014870.3.1 SOLYC04G051670.3.1 SOLYC04G078780.3.1 …
1.27628e-08	53	318	2.70413	GO:0007049 cell cycle	http://amigo.geneontology.org/amigo/term/GO:0007049	SOLYC01G086690.2.1 SOLYC01G087210.3.1 SOLYC01G087500.3.1 SOLYC01G107730.3.1 SOLYC02G072240.3.1 SOLYC02G082820.3.1 SOLYC02G086450.1.1 SOLYC02G087880.3.1 SOLYC02G092980.3.1 SOLYC03G005450.3.1 SOLYC03G025730.3.1 SOLYC03G025890.2.1 SOLYC03G032190.3.1 SOLYC03G097190.3.1 SOLYC03G116370.3.1 SOLYC04G077020.3.1 SOLYC04G078310.3.1 SOLYC04G078470.3.1 SOLYC04G078780.3.1 SOLYC04G081490.3.1 SOLYC05G053800.3.1 …
2.53319e-07	53	351	2.4499	GO:0071554 cell wall organization or biogenesis	http://amigo.geneontology.org/amigo/term/GO:0071554	SOLYC01G058270.3.1 SOLYC01G079570.3.1 SOLYC01G087210.3.1 SOLYC01G102350.3.1 SOLYC02G067890.3.1 SOLYC02G072240.3.1 SOLYC02G084990.3.1 SOLYC02G093090.1.1 SOLYC03G005450.3.1 SOLYC03G025600.3.1 SOLYC04G063230.3.1 SOLYC06G035790.3.1 SOLYC06G074230.3.1 SOLYC06G075220.1.1 SOLYC07G005840.2.1 SOLYC07G053540.1.1 SOLYC07G062140.3.1 SOLYC08G061100.3.1 SOLYC08G076320.3.1 SOLYC08G077240.3.1 SOLYC09G075550.3.1 …
8.12774e-06	53	398	2.16059	GO:0048731 system development	http://amigo.geneontology.org/amigo/term/GO:0048731	SOLYC01G009580.2.1 SOLYC03G025490.3.1 SOLYC03G026050.3.1 SOLYC03G112880.1.1 SOLYC03G123400.1.1 SOLYC07G062140.3.1 SOLYC07G063420.3.1 SOLYC08G082710.3.1 SOLYC09G064790.3.1 SOLYC10G074680.2.1 SOLYC11G011260.1.1 SOLYC11G072310.2.1 SOLYC01G090860.3.1 SOLYC01G107730.3.1 SOLYC01G108280.3.1 SOLYC02G014360.3.1 SOLYC02G077560.3.1 SOLYC02G086500.3.1 SOLYC03G019790.3.1 SOLYC03G020020.3.1 SOLYC03G077920.1.1 …
0.000495152	51	450	1.83881	GO:0006259 DNA metabolic proc.	http://amigo.geneontology.org/amigo/term/GO:0006259	SOLYC01G086690.2.1 SOLYC01G087500.3.1 SOLYC01G096900.3.1 SOLYC01G097110.2.1 SOLYC01G103960.3.1 SOLYC01G111550.3.1 SOLYC02G067420.3.1 SOLYC02G078020.3.1 SOLYC03G025890.2.1 SOLYC03G063340.3.1 SOLYC03G097190.3.1 SOLYC04G078780.3.1 SOLYC05G007450.3.1 SOLYC05G014540.3.1 SOLYC05G053430.3.1 SOLYC05G053800.3.1 SOLYC06G008510.3.1 SOLYC06G076660.3.1 SOLYC07G018300.3.1 SOLYC07G066180.2.1 SOLYC08G075840.3.1 …
1.62954e-08	50	293	2.76874	GO:0005976 polysaccharide metabolic proc.	http://amigo.geneontology.org/amigo/term/GO:0005976	SOLYC01G058270.3.1 SOLYC01G079570.3.1 SOLYC01G081520.3.1 SOLYC01G087210.3.1 SOLYC02G067890.3.1 SOLYC02G072240.3.1 SOLYC02G084990.3.1 SOLYC02G093090.1.1 SOLYC03G005450.3.1 SOLYC04G045340.3.1 SOLYC04G063230.3.1 SOLYC06G035790.3.1 SOLYC06G076780.3.1 SOLYC07G005840.2.1 SOLYC08G061100.3.1 SOLYC08G077240.3.1 SOLYC11G011850.2.1 SOLYC11G031950.1.1 SOLYC12G008530.2.1 SOLYC12G013750.2.1 SOLYC01G005120.3.1 …
6.35761e-08	50	308	2.63389	GO:0022613 ribonucleoprotein complex biogenesis	http://amigo.geneontology.org/amigo/term/GO:0022613	SOLYC01G087670.3.1 SOLYC01G091800.3.1 SOLYC01G095710.3.1 SOLYC01G096800.3.1 SOLYC01G096920.3.1 SOLYC01G103080.3.1 SOLYC01G111420.3.1 SOLYC02G038750.3.1 SOLYC02G084020.3.1 SOLYC02G084730.3.1 SOLYC02G085230.3.1 SOLYC03G007850.1.1 SOLYC03G025270.3.1 SOLYC03G032070.3.1 SOLYC03G045110.3.1 SOLYC03G093160.3.1 SOLYC03G093480.3.1 SOLYC04G017710.3.1 SOLYC04G051670.3.1 SOLYC04G078780.3.1 SOLYC04G081030.3.1 …
2.46228e-08	49	288	2.76047	GO:0009451 RNA modification	http://amigo.geneontology.org/amigo/term/GO:0009451	SOLYC01G005790.1.1 SOLYC01G068050.3.1 SOLYC01G080150.3.1 SOLYC01G080190.3.1 SOLYC01G081460.3.1 SOLYC01G091800.3.1 SOLYC01G095690.2.1 SOLYC01G099000.1.1 SOLYC01G111990.3.1 SOLYC02G014360.3.1 SOLYC02G068630.1.1 SOLYC02G071300.1.1 SOLYC02G079210.3.1 SOLYC02G079770.3.1 SOLYC02G084730.3.1 SOLYC02G088170.2.1 SOLYC02G088790.3.1 SOLYC03G006990.1.1 SOLYC03G025270.3.1 SOLYC03G062650.3.1 SOLYC03G098420.3.1 …
1.05754e-05	49	359	2.21453	GO:0071495 cellular response to endogenous stimulus	http://amigo.geneontology.org/amigo/term/GO:0071495	SOLYC01G103960.3.1 SOLYC01G106780.3.1 SOLYC02G065070.3.1 SOLYC02G091840.3.1 SOLYC03G112880.1.1 SOLYC04G009910.3.1 SOLYC04G040220.3.1 SOLYC05G009180.1.1 SOLYC06G065650.3.1 SOLYC09G065590.3.1 SOLYC09G065630.3.1 SOLYC09G082970.3.1 SOLYC10G054910.1.1 SOLYC10G078370.2.1 SOLYC10G079460.1.1 SOLYC10G079750.2.1 SOLYC10G080880.2.1 SOLYC10G085310.1.1 SOLYC11G011260.1.1 SOLYC12G098490.2.1 SOLYC01G087150.3.1 …
0.000160897	49	405	1.963	GO:0065008 reg. of biological quality	http://amigo.geneontology.org/amigo/term/GO:0065008	SOLYC01G079820.3.1 SOLYC01G080150.3.1 SOLYC01G098190.3.1 SOLYC01G111560.3.1 SOLYC02G071070.3.1 SOLYC02G078020.3.1 SOLYC04G007240.1.1 SOLYC04G071150.3.1 SOLYC04G080990.2.1 SOLYC04G081290.3.1 SOLYC06G065430.3.1 SOLYC06G074090.3.1 SOLYC06G074210.3.1 SOLYC07G020800.3.1 SOLYC07G065840.2.1 SOLYC08G080430.2.1 SOLYC09G007830.3.1 SOLYC09G010300.3.1 SOLYC10G078370.2.1 SOLYC10G080880.2.1 SOLYC11G065220.2.1 …
0.00486612	49	477	1.6667	GO:0048522 positive reg. of cellular proc.	http://amigo.geneontology.org/amigo/term/GO:0048522	SOLYC01G079750.3.1 SOLYC01G107730.3.1 SOLYC01G111560.3.1 SOLYC02G082820.3.1 SOLYC02G084860.1.1 SOLYC02G090430.3.1 SOLYC02G092980.3.1 SOLYC03G032190.3.1 SOLYC03G079930.3.1 SOLYC03G093480.3.1 SOLYC03G115920.3.1 SOLYC04G078310.3.1 SOLYC04G078470.3.1 SOLYC06G053960.3.1 SOLYC06G061030.3.1 SOLYC06G074210.3.1 SOLYC07G020800.3.1 SOLYC07G051860.1.1 SOLYC07G051890.1.1 SOLYC07G063420.3.1 SOLYC07G065500.2.1 …
1.0815e-05	48	349	2.23149	GO:0032870 cellular response to hormone stimulus	http://amigo.geneontology.org/amigo/term/GO:0032870	SOLYC01G103960.3.1 SOLYC01G106780.3.1 SOLYC02G065070.3.1 SOLYC02G091840.3.1 SOLYC03G112880.1.1 SOLYC04G009910.3.1 SOLYC04G040220.3.1 SOLYC05G009180.1.1 SOLYC06G065650.3.1 SOLYC09G065590.3.1 SOLYC09G065630.3.1 SOLYC09G082970.3.1 SOLYC10G054910.1.1 SOLYC10G078370.2.1 SOLYC10G079460.1.1 SOLYC10G079750.2.1 SOLYC10G080880.2.1 SOLYC10G085310.1.1 SOLYC11G011260.1.1 SOLYC01G087150.3.1 SOLYC01G103050.3.1 …
0.00134716	48	434	1.79445	GO:0044283 small molecule biosynthetic proc.	http://amigo.geneontology.org/amigo/term/GO:0044283	SOLYC01G094790.3.1 SOLYC03G006140.3.1 SOLYC03G025490.3.1 SOLYC03G043750.3.1 SOLYC03G044910.1.1 SOLYC03G063560.3.1 SOLYC05G005180.3.1 SOLYC05G053540.3.1 SOLYC06G007180.3.1 SOLYC06G064550.3.1 SOLYC07G006810.3.1 SOLYC08G006510.3.1 SOLYC09G008130.3.1 SOLYC11G010300.2.1 SOLYC11G069290.2.1 SOLYC11G072310.2.1 SOLYC12G006470.2.1 SOLYC12G010840.2.1 SOLYC12G043020.2.1 SOLYC12G098490.2.1 SOLYC04G014800.3.1 …
2.06029e-06	45	296	2.46661	GO:0044262 cellular carbohydrate metabolic proc.	http://amigo.geneontology.org/amigo/term/GO:0044262	SOLYC01G058270.3.1 SOLYC01G079570.3.1 SOLYC01G081520.3.1 SOLYC01G087210.3.1 SOLYC02G072240.3.1 SOLYC02G084990.3.1 SOLYC02G093090.1.1 SOLYC03G005450.3.1 SOLYC04G014800.3.1 SOLYC04G045340.3.1 SOLYC07G005840.2.1 SOLYC07G062140.3.1 SOLYC08G061100.3.1 SOLYC08G076650.3.1 SOLYC11G011850.2.1 SOLYC11G031950.1.1 SOLYC12G013750.2.1 SOLYC01G005120.3.1 SOLYC01G108280.3.1 SOLYC01G109790.3.1 SOLYC02G081300.3.1 …
0.00289697	45	416	1.75509	GO:0000003 reproduction	http://amigo.geneontology.org/amigo/term/GO:0000003	SOLYC01G009580.2.1 SOLYC01G086690.2.1 SOLYC01G087500.3.1 SOLYC03G025890.2.1 SOLYC03G026050.3.1 SOLYC03G097190.3.1 SOLYC03G112880.1.1 SOLYC05G053800.3.1 SOLYC07G018300.3.1 SOLYC07G062140.3.1 SOLYC08G075840.3.1 SOLYC11G011260.1.1 SOLYC11G072310.2.1 SOLYC01G090860.3.1 SOLYC01G097110.2.1 SOLYC01G107730.3.1 SOLYC02G077560.3.1 SOLYC02G086500.3.1 SOLYC03G019790.3.1 SOLYC03G020020.3.1 SOLYC03G077920.1.1 …

## Sheet: GO_BP_ED_mock_flgII28_DOWN
Enrichment FDR	nGenes	Pathway Genes	Fold Enrichment	Pathway	URL	Genes
6.83296e-06	41	486	2.59795	GO:0009628 response to abiotic stimulus	http://amigo.geneontology.org/amigo/term/GO:0009628	SOLYC01G103960.3.1 SOLYC01G106210.3.1 SOLYC01G106260.3.1 SOLYC03G096290.3.1 SOLYC03G116370.3.1 SOLYC04G081020.3.1 SOLYC06G053960.3.1 SOLYC06G073180.3.1 SOLYC06G082210.1.1 SOLYC08G081190.3.1 SOLYC09G025280.1.1 SOLYC09G064790.3.1 SOLYC09G090180.1.1 SOLYC10G055630.2.1 SOLYC10G074680.2.1 SOLYC11G011260.1.1 SOLYC11G069430.2.1 SOLYC12G007070.2.1 SOLYC12G056220.2.1 SOLYC12G089240.2.1 SOLYC01G065700.3.1 …
5.49903e-09	40	351	3.50942	GO:0071554 cell wall organization or biogenesis	http://amigo.geneontology.org/amigo/term/GO:0071554	SOLYC01G087210.3.1 SOLYC02G084990.3.1 SOLYC02G093090.1.1 SOLYC03G005600.3.1 SOLYC04G063230.3.1 SOLYC05G007790.3.1 SOLYC06G074230.3.1 SOLYC07G053540.1.1 SOLYC08G061100.3.1 SOLYC08G076320.3.1 SOLYC08G077240.3.1 SOLYC09G075550.3.1 SOLYC10G083250.2.1 SOLYC11G031950.1.1 SOLYC11G069250.2.1 SOLYC01G005120.3.1 SOLYC01G065530.3.1 SOLYC01G096360.3.1 SOLYC02G081210.3.1 SOLYC02G081990.3.1 SOLYC03G031800.3.1 …
1.20321e-05	37	432	2.63755	GO:1901700 response to oxygen-containing compound	http://amigo.geneontology.org/amigo/term/GO:1901700	SOLYC01G103960.3.1 SOLYC01G106780.3.1 SOLYC02G068080.3.1 SOLYC02G081160.3.1 SOLYC03G096290.3.1 SOLYC03G112100.3.1 SOLYC03G112880.1.1 SOLYC04G008870.3.1 SOLYC04G009910.3.1 SOLYC04G040220.3.1 SOLYC05G009180.1.1 SOLYC06G065650.3.1 SOLYC08G078950.3.1 SOLYC08G081190.3.1 SOLYC10G055630.2.1 SOLYC10G079460.1.1 SOLYC10G079750.2.1 SOLYC10G085310.1.1 SOLYC11G011260.1.1 SOLYC11G069430.2.1 SOLYC12G056220.2.1 …
0.00137852	34	499	2.09827	GO:0070887 cellular response to chemical stimulus	http://amigo.geneontology.org/amigo/term/GO:0070887	SOLYC01G103960.3.1 SOLYC01G106210.3.1 SOLYC01G106260.3.1 SOLYC01G106780.3.1 SOLYC02G091840.3.1 SOLYC03G112880.1.1 SOLYC04G009910.3.1 SOLYC04G040220.3.1 SOLYC05G009180.1.1 SOLYC06G065650.3.1 SOLYC09G065590.3.1 SOLYC10G078370.2.1 SOLYC10G079460.1.1 SOLYC10G079750.2.1 SOLYC10G080880.2.1 SOLYC10G085310.1.1 SOLYC11G011260.1.1 SOLYC02G082480.3.1 SOLYC03G119060.3.1 SOLYC03G120330.1.1 SOLYC04G008870.3.1 …
5.49903e-09	33	248	4.09774	GO:0071555 cell wall organization	http://amigo.geneontology.org/amigo/term/GO:0071555	SOLYC03G005600.3.1 SOLYC04G063230.3.1 SOLYC05G007790.3.1 SOLYC06G074230.3.1 SOLYC08G077240.3.1 SOLYC10G083250.2.1 SOLYC01G065530.3.1 SOLYC01G087210.3.1 SOLYC01G096360.3.1 SOLYC02G081210.3.1 SOLYC02G081990.3.1 SOLYC03G031800.3.1 SOLYC03G083360.3.1 SOLYC03G093080.3.1 SOLYC03G093130.3.1 SOLYC04G008210.2.1 SOLYC04G054480.3.1 SOLYC05G005680.3.1 SOLYC05G007830.3.1 SOLYC06G049050.3.1 SOLYC06G051960.3.1 …
1.82481e-08	33	263	3.86403	GO:0045229 external encapsulating structure organization	http://amigo.geneontology.org/amigo/term/GO:0045229	SOLYC03G005600.3.1 SOLYC04G063230.3.1 SOLYC05G007790.3.1 SOLYC06G074230.3.1 SOLYC08G077240.3.1 SOLYC10G083250.2.1 SOLYC01G065530.3.1 SOLYC01G087210.3.1 SOLYC01G096360.3.1 SOLYC02G081210.3.1 SOLYC02G081990.3.1 SOLYC03G031800.3.1 SOLYC03G083360.3.1 SOLYC03G093080.3.1 SOLYC03G093130.3.1 SOLYC04G008210.2.1 SOLYC04G054480.3.1 SOLYC05G005680.3.1 SOLYC05G007830.3.1 SOLYC06G049050.3.1 SOLYC06G051960.3.1 …
9.26922e-07	32	293	3.3633	GO:0005976 polysaccharide metabolic proc.	http://amigo.geneontology.org/amigo/term/GO:0005976	SOLYC01G081520.3.1 SOLYC01G087210.3.1 SOLYC02G084990.3.1 SOLYC02G093090.1.1 SOLYC03G005600.3.1 SOLYC04G063230.3.1 SOLYC05G012510.3.1 SOLYC08G061100.3.1 SOLYC08G077240.3.1 SOLYC11G031950.1.1 SOLYC12G008530.2.1 SOLYC01G005120.3.1 SOLYC01G109790.3.1 SOLYC02G081990.3.1 SOLYC03G031800.3.1 SOLYC03G083360.3.1 SOLYC03G093080.3.1 SOLYC03G093130.3.1 SOLYC03G097050.3.1 SOLYC04G008210.2.1 SOLYC04G054480.3.1 …
0.00018589	32	403	2.44527	GO:0071310 cellular response to organic substance	http://amigo.geneontology.org/amigo/term/GO:0071310	SOLYC01G103960.3.1 SOLYC01G106210.3.1 SOLYC01G106260.3.1 SOLYC01G106780.3.1 SOLYC02G091840.3.1 SOLYC03G112880.1.1 SOLYC04G009910.3.1 SOLYC04G040220.3.1 SOLYC05G009180.1.1 SOLYC06G065650.3.1 SOLYC09G065590.3.1 SOLYC10G078370.2.1 SOLYC10G079460.1.1 SOLYC10G079750.2.1 SOLYC10G080880.2.1 SOLYC10G085310.1.1 SOLYC11G011260.1.1 SOLYC02G082480.3.1 SOLYC03G120330.1.1 SOLYC04G008870.3.1 SOLYC04G082610.3.1 …
0.000117482	30	349	2.64715	GO:0032870 cellular response to hormone stimulus	http://amigo.geneontology.org/amigo/term/GO:0032870	SOLYC01G103960.3.1 SOLYC01G106780.3.1 SOLYC02G091840.3.1 SOLYC03G112880.1.1 SOLYC04G009910.3.1 SOLYC04G040220.3.1 SOLYC05G009180.1.1 SOLYC06G065650.3.1 SOLYC09G065590.3.1 SOLYC10G078370.2.1 SOLYC10G079460.1.1 SOLYC10G079750.2.1 SOLYC10G080880.2.1 SOLYC10G085310.1.1 SOLYC11G011260.1.1 SOLYC02G082480.3.1 SOLYC03G120330.1.1 SOLYC04G008870.3.1 SOLYC04G082610.3.1 SOLYC05G006420.3.1 SOLYC05G014260.3.1 …
0.000169422	30	359	2.57341	GO:0071495 cellular response to endogenous stimulus	http://amigo.geneontology.org/amigo/term/GO:0071495	SOLYC01G103960.3.1 SOLYC01G106780.3.1 SOLYC02G091840.3.1 SOLYC03G112880.1.1 SOLYC04G009910.3.1 SOLYC04G040220.3.1 SOLYC05G009180.1.1 SOLYC06G065650.3.1 SOLYC09G065590.3.1 SOLYC10G078370.2.1 SOLYC10G079460.1.1 SOLYC10G079750.2.1 SOLYC10G080880.2.1 SOLYC10G085310.1.1 SOLYC11G011260.1.1 SOLYC02G082480.3.1 SOLYC03G120330.1.1 SOLYC04G008870.3.1 SOLYC04G082610.3.1 SOLYC05G006420.3.1 SOLYC05G014260.3.1 …
0.000144727	28	318	2.71152	GO:0007049 cell cycle	http://amigo.geneontology.org/amigo/term/GO:0007049	SOLYC01G087210.3.1 SOLYC01G099270.2.1 SOLYC01G107730.3.1 SOLYC02G079050.3.1 SOLYC02G082820.3.1 SOLYC02G087880.3.1 SOLYC03G025730.3.1 SOLYC03G032190.3.1 SOLYC03G097190.3.1 SOLYC03G116370.3.1 SOLYC04G077020.3.1 SOLYC05G053800.3.1 SOLYC08G061100.3.1 SOLYC08G076320.3.1 SOLYC08G082100.3.1 SOLYC09G075550.3.1 SOLYC10G080950.2.1 SOLYC10G086760.2.1 SOLYC12G088650.2.1 SOLYC02G067100.3.1 SOLYC03G093260.3.1 …
0.000263561	28	338	2.55108	GO:0009755 hormone-mediated signaling pathway	http://amigo.geneontology.org/amigo/term/GO:0009755	SOLYC02G091840.3.1 SOLYC03G112880.1.1 SOLYC04G009910.3.1 SOLYC04G040220.3.1 SOLYC05G009180.1.1 SOLYC06G065650.3.1 SOLYC09G065590.3.1 SOLYC10G078370.2.1 SOLYC10G079460.1.1 SOLYC10G079750.2.1 SOLYC10G080880.2.1 SOLYC10G085310.1.1 SOLYC11G011260.1.1 SOLYC02G082480.3.1 SOLYC03G120330.1.1 SOLYC04G008870.3.1 SOLYC04G082610.3.1 SOLYC05G006420.3.1 SOLYC05G014260.3.1 SOLYC06G048600.3.1 SOLYC06G066770.1.1 …
0.000117482	27	296	2.80902	GO:0044262 cellular carbohydrate metabolic proc.	http://amigo.geneontology.org/amigo/term/GO:0044262	SOLYC01G081520.3.1 SOLYC01G087210.3.1 SOLYC02G084990.3.1 SOLYC02G093090.1.1 SOLYC05G012510.3.1 SOLYC08G015630.3.1 SOLYC08G061100.3.1 SOLYC11G031950.1.1 SOLYC01G005090.3.1 SOLYC01G005120.3.1 SOLYC01G109790.3.1 SOLYC03G031800.3.1 SOLYC03G093080.3.1 SOLYC03G093130.3.1 SOLYC03G097050.3.1 SOLYC03G098030.3.1 SOLYC04G008210.2.1 SOLYC04G054480.3.1 SOLYC05G005080.3.1 SOLYC05G005680.3.1 SOLYC07G014640.3.1 …
0.000907787	25	308	2.49961	GO:0022613 ribonucleoprotein complex biogenesis	http://amigo.geneontology.org/amigo/term/GO:0022613	SOLYC01G087670.3.1 SOLYC01G096920.3.1 SOLYC01G103080.3.1 SOLYC01G111420.3.1 SOLYC02G084020.3.1 SOLYC02G085230.3.1 SOLYC03G025270.3.1 SOLYC03G032070.3.1 SOLYC03G093480.3.1 SOLYC04G051670.3.1 SOLYC04G081030.3.1 SOLYC05G008190.3.1 SOLYC06G072250.3.1 SOLYC07G008860.3.1 SOLYC07G053660.3.1 SOLYC09G011420.3.1 SOLYC09G075030.3.1 SOLYC01G097640.3.1 SOLYC02G069770.3.1 SOLYC02G083470.3.1 SOLYC08G066180.3.1 …
0.00387697	25	346	2.22508	GO:0034660 ncRNA metabolic proc.	http://amigo.geneontology.org/amigo/term/GO:0034660	SOLYC01G080150.3.1 SOLYC01G087670.3.1 SOLYC01G103080.3.1 SOLYC01G111420.3.1 SOLYC02G085230.3.1 SOLYC03G025270.3.1 SOLYC03G062650.3.1 SOLYC03G093480.3.1 SOLYC04G014870.3.1 SOLYC04G051670.3.1 SOLYC05G008190.3.1 SOLYC06G072250.3.1 SOLYC07G053660.3.1 SOLYC08G066700.3.1 SOLYC09G011420.3.1 SOLYC12G014410.2.1 SOLYC02G069770.3.1 SOLYC02G083470.3.1 SOLYC03G115980.1.1 SOLYC04G049010.3.1 SOLYC06G008700.3.1 …
0.0206198	25	398	1.93437	GO:0048731 system development	http://amigo.geneontology.org/amigo/term/GO:0048731	SOLYC03G025490.3.1 SOLYC03G112880.1.1 SOLYC03G123400.1.1 SOLYC09G064790.3.1 SOLYC10G074680.2.1 SOLYC11G011260.1.1 SOLYC01G107730.3.1 SOLYC02G079050.3.1 SOLYC03G019790.3.1 SOLYC03G020020.3.1 SOLYC03G077920.1.1 SOLYC03G115710.1.1 SOLYC03G120510.1.1 SOLYC04G008870.3.1 SOLYC04G040220.3.1 SOLYC04G054480.3.1 SOLYC06G074110.3.1 SOLYC09G075550.3.1 SOLYC10G079460.1.1 SOLYC10G079750.2.1 SOLYC11G010120.2.1 …
0.000575108	24	280	2.63959	GO:0034470 ncRNA processing	http://amigo.geneontology.org/amigo/term/GO:0034470	SOLYC01G080150.3.1 SOLYC01G087670.3.1 SOLYC01G103080.3.1 SOLYC01G111420.3.1 SOLYC02G085230.3.1 SOLYC03G025270.3.1 SOLYC03G062650.3.1 SOLYC03G093480.3.1 SOLYC04G014870.3.1 SOLYC04G051670.3.1 SOLYC05G008190.3.1 SOLYC06G072250.3.1 SOLYC07G053660.3.1 SOLYC08G066700.3.1 SOLYC09G011420.3.1 SOLYC12G014410.2.1 SOLYC02G069770.3.1 SOLYC02G083470.3.1 SOLYC03G115980.1.1 SOLYC06G008700.3.1 SOLYC08G066180.3.1 …
7.44804e-06	23	186	3.808	GO:0044264 cellular polysaccharide metabolic proc.	http://amigo.geneontology.org/amigo/term/GO:0044264	SOLYC01G081520.3.1 SOLYC01G087210.3.1 SOLYC02G084990.3.1 SOLYC02G093090.1.1 SOLYC05G012510.3.1 SOLYC08G061100.3.1 SOLYC11G031950.1.1 SOLYC01G005120.3.1 SOLYC01G109790.3.1 SOLYC03G031800.3.1 SOLYC03G093080.3.1 SOLYC03G093130.3.1 SOLYC03G097050.3.1 SOLYC04G008210.2.1 SOLYC04G054480.3.1 SOLYC05G005080.3.1 SOLYC05G005680.3.1 SOLYC07G052980.3.1 SOLYC08G076320.3.1 SOLYC09G075550.3.1 SOLYC09G092520.3.1 …
0.00053849	22	242	2.79956	GO:0042254 ribosome biogenesis	http://amigo.geneontology.org/amigo/term/GO:0042254	SOLYC01G087670.3.1 SOLYC01G103080.3.1 SOLYC01G111420.3.1 SOLYC02G085230.3.1 SOLYC03G025270.3.1 SOLYC03G093480.3.1 SOLYC04G051670.3.1 SOLYC04G081030.3.1 SOLYC05G008190.3.1 SOLYC06G072250.3.1 SOLYC07G008860.3.1 SOLYC07G053660.3.1 SOLYC09G011420.3.1 SOLYC09G075030.3.1 SOLYC01G097640.3.1 SOLYC02G069770.3.1 SOLYC02G083470.3.1 SOLYC08G066180.3.1 SOLYC09G005760.3.1 SOLYC09G007440.3.1 SOLYC12G056740.2.1 …
0.00292217	21	260	2.4873	GO:0022402 cell cycle proc.	http://amigo.geneontology.org/amigo/term/GO:0022402	SOLYC01G087210.3.1 SOLYC01G099270.2.1 SOLYC01G107730.3.1 SOLYC02G079050.3.1 SOLYC02G082820.3.1 SOLYC03G032190.3.1 SOLYC03G097190.3.1 SOLYC03G116370.3.1 SOLYC05G053800.3.1 SOLYC08G061100.3.1 SOLYC08G076320.3.1 SOLYC08G082100.3.1 SOLYC09G075550.3.1 SOLYC10G080950.2.1 SOLYC12G088650.2.1 SOLYC02G067100.3.1 SOLYC03G093260.3.1 SOLYC04G054480.3.1 SOLYC07G045010.3.1 SOLYC08G013940.3.1 SOLYC09G072800.3.1

## Sheet: GO_BP_ED_mock_flgII28_only_UP
Enrichment FDR	nGenes	Pathway Genes	Fold Enrichment	Pathway	URL	Genes
0.00667192	10	351	5.18986	GO:0006520 cellular amino acid metabolic proc.	http://amigo.geneontology.org/amigo/term/GO:0006520	SOLYC03G098300.1.1 SOLYC04G082030.1.1 SOLYC07G017610.3.1 SOLYC07G045050.3.1 SOLYC08G068720.1.1 SOLYC10G076600.2.1 SOLYC12G014100.2.1 SOLYC12G099930.2.1 SOLYC02G082190.3.1 SOLYC07G065340.1.1
0.00155047	9	214	7.6611	GO:1901605 alpha-amino acid metabolic proc.	http://amigo.geneontology.org/amigo/term/GO:1901605	SOLYC03G098300.1.1 SOLYC04G082030.1.1 SOLYC07G017610.3.1 SOLYC07G045050.3.1 SOLYC08G068720.1.1 SOLYC12G014100.2.1 SOLYC12G099930.2.1 SOLYC02G082190.3.1 SOLYC07G065340.1.1
0.00743716	8	249	5.85266	GO:0006790 sulfur compound metabolic proc.	http://amigo.geneontology.org/amigo/term/GO:0006790	SOLYC03G005260.3.1 SOLYC09G063150.3.1 SOLYC12G056450.2.1 SOLYC02G032860.3.1 SOLYC07G065340.1.1 SOLYC09G082860.3.1 SOLYC11G010850.2.1 SOLYC12G013560.2.1
0.00743716	3	14	39.0351	GO:0006591 ornithine metabolic proc.	http://amigo.geneontology.org/amigo/term/GO:0006591	SOLYC03G098300.1.1 SOLYC04G082030.1.1 SOLYC08G068720.1.1
0.0213255	3	25	21.8597	GO:0016126 sterol biosynthetic proc.	http://amigo.geneontology.org/amigo/term/GO:0016126	SOLYC02G082260.3.1 SOLYC01G110290.3.1 SOLYC12G056450.2.1
0.00743716	2	3	121.443	GO:0033387 putrescine biosynthetic proc. from ornithine	http://amigo.geneontology.org/amigo/term/GO:0033387	SOLYC03G098300.1.1 SOLYC04G082030.1.1
0.00743716	2	3	121.443	GO:0006097 glyoxylate cycle	http://amigo.geneontology.org/amigo/term/GO:0006097	SOLYC03G111130.1.1 SOLYC03G111140.3.1
0.0127033	2	4	91.082	GO:0046487 glyoxylate metabolic proc.	http://amigo.geneontology.org/amigo/term/GO:0046487	SOLYC03G111130.1.1 SOLYC03G111140.3.1
0.0220702	2	6	60.7213	GO:0009445 putrescine metabolic proc.	http://amigo.geneontology.org/amigo/term/GO:0009445	SOLYC03G098300.1.1 SOLYC04G082030.1.1
0.0220702	2	6	60.7213	GO:0009446 putrescine biosynthetic proc.	http://amigo.geneontology.org/amigo/term/GO:0009446	SOLYC03G098300.1.1 SOLYC04G082030.1.1
0.0279878	2	7	52.0469	GO:0051560 mitochondrial calcium ion homeostasis	http://amigo.geneontology.org/amigo/term/GO:0051560	SOLYC02G089840.3.1 SOLYC03G044960.2.1
0.0340837	2	8	45.541	GO:0000103 sulfate assimilation	http://amigo.geneontology.org/amigo/term/GO:0000103	SOLYC03G005260.3.1 SOLYC09G082860.3.1

[truncated: 4 more sheets: GO_BF_WR_mock_flg28_UP, GO_BF_WR_mock_flg28_DOWN, GO_BF_WR_mock_flg22_DOWN, GO_BF_WR_mock_flg22_UP]
